# Supplementary material for: The draft genome of a socially polymorphic halictid bee, Lasioglossum albipes
Source: Genome Biol. 2013 Dec 20;14(12):R142. doi: 10.1186/gb-2013-14-12-r142 (PMC4062844; doi:10.1186/gb-2013-14-12-r142)
Supplement: Additional file 1 — Sample information. Sample collection data for specimens used in genome and transcriptome sequencing. Sample names, sex, collection dates, region, and GPS coordinates are specified, as well as the libraries each specimen was used to construct. [file gb-2013-14-12-r142-S1.xlsx]

## Sheet: S12 - IPR under Lalb
ID	Description	Lalb	Amel	Hsal	Cflo	Sinv	Aech	Nvit	Dmel
IPR003534	Major royal jelly-related	12	29	13	11	14	16	24	13
IPR006170	Pheromone/general odorant binding protein, PBP/GOBP	10	21	10	6	3	8	48	43
IPR017996	Major royal jelly	9	21	9	8	6	12	14	3
IPR000092	Polyprenyl synthetase	4	10	5	4	31	7	4	3
IPR002928	Myosin tail	3	7	4	5	4	4	3	4
IPR001087	Lipase, GDSL	2	5	2	2	1	2	2	2
IPR001605	Spectrin/pleckstrin-like	2	5	4	4	3	4	3	3
IPR006168	Glycerol-3-phosphate dehydrogenase, NAD-dependent	2	5	2	2	4	2	2	3
IPR011004	Trimeric LpxA-like	2	5	3	4	2	2	3	2
IPR013830	Esterase, SGNH hydrolase-type	2	6	2	2	1	2	3	4
IPR013831	Esterase, SGNH hydrolase-type, subgroup	2	6	2	2	2	3	3	4
IPR000197	Zinc finger, TAZ-type	1	3	2	1	4	1	4	1
IPR000270	Phox/Bem1p	1	3	3	3	1	2	2	3
IPR000754	Ribosomal protein S9	1	3	4	3	2	3	3	2
IPR000800	Notch domain	1	3	1	2	2	2	2	2
IPR000837	Fos transforming protein	1	3	2	2	1	1	2	2
IPR001084	Tubulin-binding Tau protein	1	3	1	1	1	1	1	1
IPR001347	Sugar isomerase (SIS)	1	3	1	2	1	1	1	2
IPR001789	Signal transduction response regulator, receiver domain	1	3	1	1	1	1	1	1
IPR001799	Ephrin	1	3	1	1	1	1	1	1
IPR003057	Invertebrate colouration protein	1	3	2	2	1	3	1	1
IPR003101	Coactivator CBP, KIX	1	3	2	1	2	1	3	1
IPR003341	Cysteine rich repeat, tripleX	1	3	8	1	2	2	1	3
IPR004828	Apidaecin	1	3	3	3	3	3	3	3
IPR006549	HAD-superfamily hydrolase, subfamily IIIA	1	3	1	1	1	1	1	1
IPR007652	Alpha 1,4-glycosyltransferase domain	1	3	1	1	1	1	1	2
IPR008851	Transcription initiation factor IIF, alpha subunit	1	3	1	1	1	1	3	1
IPR011614	Catalase, N-terminal	1	3	1	1	1	1	1	2
IPR013084	Zinc finger, CCHC retroviral-type	1	11	138	110	36	21	145	12
IPR013315	Spectrin alpha chain, SH3 domain	1	4	2	1	2	2	3	2
IPR013921	Mediator complex, subunit Med20	1	3	1	1	1	1	1	1
IPR013992	Adenylate cyclase-associated CAP, N-terminal	1	3	1	1	1	1	1	1
IPR017995	Homeobox protein, antennapedia type	1	3	1	2	1	2	3	3
IPR018028	Catalase-related subgroup	1	3	1	1	1	1	1	2
IPR019773	Tyrosine 3-monooxygenase-like	1	3	2	2	2	2	3	2
IPR020835	Catalase-like domain, haem-dependent	1	3	1	1	1	1	1	2
