# Supplementary material for: The draft genome of a socially polymorphic halictid bee, Lasioglossum albipes
Source: Genome Biol. 2013 Dec 20;14(12):R142. doi: 10.1186/gb-2013-14-12-r142 (PMC4062844; doi:10.1186/gb-2013-14-12-r142)
Supplement: Additional file 2 — Repeats in the genome. Repeat annotation was conducting using RepeatMasker. The overlaps between repeats have been excluded before the calculation of the total size. The length and percent of the genome comprised by each repeat is included. [file gb-2013-14-12-r142-S2.xlsx]

## Sheet: S2 - Genomic repeats
Repeat Type	Length (bp)	% of genome
DNA	50446032	14.807
LINE	8441439	2.47774
SINE	701788	0.20599
LTR	5778984	1.69625
Satellite	2497601	0.7331
Simple repeat	6138305	1.80172
Unknown	35757001	10.4954
Total	93467281	27.4346
