# Supplementary material for: The draft genome of a socially polymorphic halictid bee, Lasioglossum albipes
Source: Genome Biol. 2013 Dec 20;14(12):R142. doi: 10.1186/gb-2013-14-12-r142 (PMC4062844; doi:10.1186/gb-2013-14-12-r142)
Supplement: Additional file 3 — Genome assembly comparisons. Comparison of genome assemblies for sequenced hymenopteran species. L. albipes is highly comparable to these other sequenced species. [file gb-2013-14-12-r142-S3.xlsx]

## Sheet: S14 - DNMT Homologs
L. albipes gene	target_id	E-value
dmnt1 homologs
Lalb_01810	dnmt1.1_Apis	0
Lalb_01810	dnmt1a_nasonia	0
Lalb_01810	dnmt1_gaga	0
Lalb_01810	DNMT1_HUMAN	0
Lalb_06290	dnmt1.1_Apis	0
Lalb_06290	dnmt1a_nasonia	0
Lalb_06290	dnmt1_gaga	0
Lalb_06290	DNMT1_HUMAN	0
dmnt2 homolog
Lalb_08279	dnmt2_apis	0
Lalb_08279	dnmt2_dro	6e-94
Lalb_08279	dnmt2_gaga	3e-89
Lalb_08279	TRDMT_HUMAN	2e-94
dmnt3 homolog
Lalb_11571	DNM3A_HUMAN	3e-108
Lalb_11571	dnmt3a_gaga	2e-109
Lalb_11571	dnmt3_apis	0
Lalb_11571	dnmt3b_gaga	6e-78
Lalb_11571	DNM3B_HUMAN	1e-114
Lalb_11571	dnmt3_nasonia	0
