# Supplementary material for: The draft genome of a socially polymorphic halictid bee, Lasioglossum albipes
Source: Genome Biol. 2013 Dec 20;14(12):R142. doi: 10.1186/gb-2013-14-12-r142 (PMC4062844; doi:10.1186/gb-2013-14-12-r142)
Supplement: Additional file 4 — Gene prediction statistics. Gene prediction relied on three strategies: de novo prediction, homology-based approaches using four well-annotated genomes, and RNA sequencing (CCG). Statistics indicate the number of genes annotated with each method, the average transcript and coding sequence (CDS) lengths, the average number of exons per gene, and the average exon and intron lengths. [file gb-2013-14-12-r142-S4.xlsx]

## Sheet: S4 - Gene prediction statistics
Gene set		# genes	Avg. transcript length (bp)	Avg. CDS length (bp)	Avg. exons per gene	Avg. exon length (bp)	Avg. intron length (bp)
De novo	Augustus	18718	6855.93	1334.17	4.46	299.34	1597.25
Homology	A.mellifera	13336	5797.85	1280.52	4.79	267.08	1190.48
	D.melanogaster	9578	4415.01	1106.81	4.29	258.28	1006.96
	H.saltator	20694	2915.43	938.48	3.4	275.88	823.11
	C.elegans	7247	2594.76	887.8	3.24	274.13	762.52
GLEAN		22069	6161.31	1247.17	4.17	298.94	1549.24
CCG		21140	6095.67	1264.45	4.19	301.86	1515
Final gene set		13448	7753.93	1471.16	5.72	257.29	1331.51
