# Supplementary material for: The draft genome of a socially polymorphic halictid bee, Lasioglossum albipes
Source: Genome Biol. 2013 Dec 20;14(12):R142. doi: 10.1186/gb-2013-14-12-r142 (PMC4062844; doi:10.1186/gb-2013-14-12-r142)
Supplement: Additional file 6 — Orthology between L. albipes and other species. The top row includes the number of genes annotated in the current L. albipes assembly, and subsequent rows represent the number of orthologs in L. albipes in comparison with each named species, all sequenced ants (H. saltator, C. floridanus, A. echinatior, S. invicta, L. humile, P. barbatus, and A. cephalotes), and all sequenced Hymenoptera (all ants plus A. mellifera and N. vitripennis). [file gb-2013-14-12-r142-S6.xlsx]

## Sheet: S6 - Orthology
Species	# genes	Orthologs in Lalb	% of Lalb genes
Lasioglossum albipes	13448	-	-
Homo sapiens	21780	5413	40.13
Drosophila melanogaster	13689	6034	44.74
Apis mellifera	10660	7978	59.15
Nasonia vitripennis	17084	7055	52.31
Harpegnathos saltator	17191	8490	62.94
Camponotus floridanus	16356	8176	60.62
Acromyrmex echinatior	17278	8267	61.29
Solenopsis invicta	16522	6675	49.49
Linepithema humile	16090	8084	59.93
Pogonomyrmex barbatus	17153	7877	58.4
Atta cephalotes	18089	7714	57.19
All sequenced ants	123877	10349	76.73
All Hymenoptera	152286	10710	79.4
