# Supplementary material for: The draft genome of a socially polymorphic halictid bee, Lasioglossum albipes
Source: Genome Biol. 2013 Dec 20;14(12):R142. doi: 10.1186/gb-2013-14-12-r142 (PMC4062844; doi:10.1186/gb-2013-14-12-r142)
Supplement: Additional file 7 — Non-coding RNA genes in the genome. Annotated ncRNA summary statistics. The average length of miRNA is for the predicted precursor miRNA. The number of copies annotated in the genome, their average length in basepairs, summed total length, and the percentage of the genome comprised by each element are included. [file gb-2013-14-12-r142-S7.xlsx]

## Sheet: S7 - ncRNAs
Type		Copy #	Average length (bp)	Total length (bp)	% of genome
miRNA		105	105.17	11043	0.003241
tRNA		233	75.23	17529	0.005145
rRNA	18S	27	115.19	3110	0.000913
	28S	10	86	860	0.000252
	Total	37	107.3	3970	0.001165
snRNA	CD-box	8	165.5	1324	0.000389
	HACA-box	1	135	135	4e-05
	splicing	49	145.37	7123	0.002091
	total	58	147.97	8582	0.002519
