# Supplementary material for: The draft genome of a socially polymorphic halictid bee, Lasioglossum albipes
Source: Genome Biol. 2013 Dec 20;14(12):R142. doi: 10.1186/gb-2013-14-12-r142 (PMC4062844; doi:10.1186/gb-2013-14-12-r142)
Supplement: Additional file 8 — GO enrichment in L. albipes specific genes. The P values were adjusted by FDR and the cutoff of adjusted P value is 0.05. [file gb-2013-14-12-r142-S8.xlsx]

## Sheet: S19 - Met Candidate Genes
geneID	CpG OE	CpG_pval	CpG_qval	GpC OE	GpC_pval	GpC_qval	length (bp)	GC	GC content
Lalb_00001	0.670588	0.00977227	0.178768	1.11765	1	1	152	54	0.355263
Lalb_00012	0.444397	0.00158102	0.152644	1.25913	1	1	349	138	0.395415
Lalb_00021	0.592481	0.00543997	0.171629	0.592481	0.00738674	0.484166	197	73	0.370558
Lalb_00027	0.806723	0.025492	0.197574	0.985994	0.295377	0.593712	224	100	0.446429
Lalb_00028	0.670068	0.00973099	0.178654	0.536054	0.00449332	0.450092	197	77	0.390863
Lalb_00030	0.534719	0.00346086	0.159427	0.668398	0.0149143	0.529161	386	152	0.393782
Lalb_00052	0.44	0.00152286	0.152644	1.1	1	1	209	69	0.330144
Lalb_00074	0.567935	0.00447703	0.167911	0.908696	0.163456	0.554354	209	86	0.411483
Lalb_00096	0.413889	0.00119523	0.152644	0.413889	0.00155952	0.420978	149	39	0.261745
Lalb_00097	0.771094	0.0198901	0.189503	1.32187	1	1	282	144	0.510638
Lalb_00103	0.588052	0.00528632	0.171629	1.29045	1	1	1360	579	0.425735
Lalb_00126	0.611221	0.00626601	0.173273	1.40581	1	1	463	176	0.38013
Lalb_00139	0.811239	0.0262935	0.19848	1.07083	1	1	738	304	0.411924
Lalb_00144	0.747134	0.0168576	0.186958	0.964044	0.253521	0.578107	738	350	0.474255
Lalb_00150	0.692599	0.0114052	0.179485	1.10816	1	1	1153	483	0.418907
Lalb_00163	0.736611	0.0156821	0.18562	0.831657	0.0798954	0.553557	945	399	0.422222
Lalb_00175	0.752896	0.0176071	0.18722	0.94112	0.213406	0.568528	260	130	0.5
Lalb_00180	0.776	0.0206393	0.190321	1.81067	1	1	194	55	0.283505
Lalb_00183	0.725818	0.0144557	0.184595	1.02359	0.372194	0.624675	942	450	0.477707
Lalb_00185	0.754	0.0177442	0.18722	1.053	0.434585	0.653558	3640	1500	0.412088
Lalb_00186	0.53461	0.00345637	0.159427	1.26618	1	1	1139	413	0.362599
Lalb_00190	0.753181	0.0176451	0.18722	0.941476	0.21397	0.568528	1369	726	0.530314
Lalb_00202	0.791574	0.0230267	0.195428	1.18736	1	1	357	137	0.383754
Lalb_00209	0.712229	0.013113	0.181319	0.902157	0.154952	0.553557	404	262	0.648515
Lalb_00224	0.735237	0.0154844	0.18562	1.26995	1	1	412	159	0.385922
Lalb_00229	0.798827	0.0241707	0.196306	1.46452	1	1	227	117	0.515419
Lalb_00249	0.647293	0.00822119	0.175662	0.697084	0.0198265	0.534751	789	253	0.320659
Lalb_00250	0.636054	0.00756189	0.174604	0.982993	0.289584	0.591322	476	182	0.382353
Lalb_00259	0.765129	0.0191075	0.187704	1.01267	0.349418	0.615083	650	340	0.523077
Lalb_00264	0.616318	0.00651003	0.174216	1.05225	0.432932	0.652811	1683	671	0.398693
Lalb_00272	0.692608	0.0114052	0.179485	1.23371	1	1	1484	525	0.353774
Lalb_00283	0.813008	0.0266664	0.199195	0.650407	0.012478	0.525421	260	80	0.307692
Lalb_00295	0.789541	0.0227036	0.194866	0.829018	0.077727	0.553557	308	177	0.574675
Lalb_00316	0.772414	0.0201234	0.189785	1.09425	1	1	812	319	0.392857
Lalb_00320	0.737469	0.0157853	0.185655	1.1062	1	1	743	254	0.341857
Lalb_00350	0.74701	0.016845	0.186958	1.1672	1	1	652	238	0.365031
Lalb_00367	0.68703	0.0109652	0.179485	0.961842	0.249351	0.575445	1220	445	0.364754
Lalb_00369	0.592411	0.00543997	0.171629	1.48103	1	1	242	81	0.334711
Lalb_00370	0.760101	0.0184543	0.18722	0.912121	0.168374	0.554354	602	223	0.370432
Lalb_00389	0.658678	0.00900563	0.177045	0.745346	0.0324915	0.551583	797	432	0.542033
Lalb_00390	0.795733	0.0236976	0.195941	0.81231	0.065545	0.553557	836	450	0.538278
Lalb_00410	0.707891	0.0127851	0.181319	1.01464	0.353296	0.616457	767	362	0.471969
Lalb_00428	0.727758	0.014653	0.184669	0.835574	0.0829851	0.553557	878	361	0.411162
Lalb_00434	0.793848	0.0233973	0.195622	1.24748	1	1	1170	498	0.425641
Lalb_00435	0.775258	0.0204939	0.189925	1.00784	0.339088	0.610305	1410	541	0.383688
Lalb_00436	0.514403	0.00293657	0.159427	0.982041	0.287758	0.590683	526	226	0.429658
Lalb_00437	0.6145	0.00642734	0.174216	0.860301	0.105785	0.553557	556	233	0.419065
Lalb_00438	0.662799	0.00924785	0.178607	1.28141	1	1	575	234	0.406957
Lalb_00440	0.64863	0.00829736	0.175866	1.14984	1	1	862	342	0.396752
Lalb_00441	0.634775	0.00749074	0.174604	0.856947	0.102252	0.553557	901	339	0.376249
Lalb_00444	0.673548	0.0100149	0.178768	1.13105	1	1	1323	650	0.491308
Lalb_00445	0.774546	0.0203941	0.189785	1.04163	0.410159	0.642956	562	293	0.521352
Lalb_00447	0.709015	0.0128802	0.181319	0.937342	0.207083	0.566179	1822	780	0.428101
Lalb_00453	0.738806	0.0159237	0.185655	1.10821	1	1	1067	328	0.307404
Lalb_00456	0.47093	0.00202872	0.159427	1.25581	1	1	459	154	0.335512
Lalb_00462	0.698884	0.0119583	0.17982	0.887045	0.135714	0.553557	1281	443	0.345824
Lalb_00465	0.519255	0.00305814	0.159427	1.18275	1	1	1045	382	0.36555
Lalb_00468	0.515424	0.00295963	0.159427	1.52284	1	1	1140	444	0.389474
Lalb_00546	0.741592	0.01622	0.185967	1.08149	1	1	871	336	0.385763
Lalb_00563	0.751806	0.017466	0.18722	0.899399	0.151095	0.553557	3106	1642	0.528654
Lalb_00574	0.812903	0.0266413	0.199136	1.06452	1	1	756	396	0.52381
Lalb_00585	0.769929	0.0197413	0.189085	0.794765	0.0548337	0.553557	501	287	0.572854
Lalb_00593	0.725335	0.0144191	0.184595	0.830361	0.078872	0.553557	4336	2303	0.531135
Lalb_00594	0.772925	0.0201926	0.189785	0.910947	0.166947	0.554354	438	252	0.575342
Lalb_00603	0.747679	0.0169078	0.186958	1.06122	1	1	730	348	0.476712
Lalb_00607	0.603472	0.00590545	0.171629	0.945983	0.22148	0.569116	994	501	0.504024
Lalb_00608	0.739875	0.0160251	0.185927	1.12928	1	1	450	215	0.477778
Lalb_00613	0.70188	0.0122641	0.181027	0.70188	0.0208428	0.540853	548	280	0.510949
Lalb_00621	0.625697	0.00700551	0.174216	0.916718	0.175024	0.556803	1833	1004	0.547736
Lalb_00633	0.78947	0.0226749	0.194866	0.896776	0.147842	0.553557	1866	987	0.528939
Lalb_00642	0.780094	0.0212033	0.190972	0.996265	0.315811	0.600654	3206	1656	0.516532
Lalb_00645	0.75105	0.0173567	0.18722	1.27101	1	1	275	138	0.501818
Lalb_00647	0.760972	0.0185543	0.187475	0.875118	0.121637	0.553557	1160	607	0.523276
Lalb_00648	0.779412	0.0211073	0.190795	1.01324	0.350492	0.615413	477	222	0.465409
Lalb_00649	0.722387	0.0141192	0.184595	1.20398	1	1	1138	550	0.483304
Lalb_00653	0.781576	0.0214438	0.19109	1.05109	0.430716	0.651793	622	304	0.488746
Lalb_00659	0.753366	0.0176788	0.18722	0.929936	0.195015	0.562038	1251	652	0.521183
Lalb_00673	0.698411	0.0119075	0.17982	1.06769	1	1	1900	973	0.512105
Lalb_00693	0.533051	0.00341153	0.159427	0.841659	0.0882481	0.553557	761	330	0.43364
Lalb_00694	0.767929	0.0194551	0.18794	0.931318	0.197278	0.562529	1572	627	0.398855
Lalb_00703	0.77626	0.020685	0.190321	1.27146	1	1	4941	1725	0.34912
Lalb_00712	0.747951	0.0169434	0.187059	1.4128	1	1	365	133	0.364384
Lalb_00714	0.616981	0.00655664	0.174216	1.54245	1	1	327	113	0.345566
Lalb_00716	0.727496	0.0146306	0.184669	0.848746	0.0945552	0.553557	1184	397	0.335304
Lalb_00718	0.660089	0.00910344	0.178186	1.25189	1	1	1263	481	0.380839
Lalb_00725	0.741889	0.0162428	0.185967	0.819982	0.070882	0.553557	828	508	0.613527
Lalb_00727	0.759546	0.0183777	0.18722	1.14323	1	1	7441	2791	0.375084
Lalb_00729	0.710976	0.0130094	0.181319	0.907108	0.161471	0.554354	763	353	0.462647
Lalb_00771	0.787214	0.0223417	0.194448	1.46947	1	1	440	195	0.443182
Lalb_00772	0.811632	0.0263708	0.198548	0.973958	0.27197	0.584921	561	204	0.363636
Lalb_00773	0.703816	0.0124314	0.181319	1.23872	1	1	509	273	0.536346
Lalb_00775	0.749048	0.0171026	0.18722	1.22571	1	1	429	165	0.384615
Lalb_00810	0.761867	0.0186822	0.187704	1.04255	0.412632	0.644143	808	402	0.497525
Lalb_00812	0.66719	0.00954759	0.178607	0.879121	0.126424	0.553557	1710	945	0.552632
Lalb_00815	0.666035	0.00944868	0.178607	0.688237	0.0182	0.529874	844	390	0.462085
Lalb_00819	0.80885	0.0259058	0.198317	1.00163	0.326809	0.605622	11341	5699	0.502513
Lalb_00852	0.810782	0.0262141	0.19848	1.02313	0.3714	0.624387	767	403	0.525424
Lalb_00855	0.74134	0.0161909	0.185967	1.10297	1	1	1589	598	0.376337
Lalb_00856	0.503743	0.00265594	0.159427	1.45366	1	1	2407	839	0.348567
Lalb_00857	0.17455	2.36707e-05	0.0151571	1.57095	1	1	155	61	0.393548
Lalb_00858	0.638557	0.00769387	0.17489	0.766268	0.0406522	0.551583	787	272	0.345616
Lalb_00859	0.52381	0.00318077	0.159427	1.13492	1	1	220	101	0.459091
Lalb_00863	0.729443	0.0148529	0.184669	0.857416	0.102775	0.553557	1227	622	0.506927
Lalb_00866	0.788841	0.0225888	0.194778	1.18326	1	1	1747	708	0.405266
Lalb_00876	0.628571	0.00717055	0.174216	1.13929	1	1	1133	346	0.305384
Lalb_00880	0.731402	0.0150635	0.184669	1.219	1	1	1687	686	0.406639
Lalb_00891	0.764628	0.019054	0.187704	1.18942	1	1	257	110	0.428016
Lalb_00894	0.772123	0.0200759	0.189785	1.54425	1	1	531	199	0.374765
Lalb_00895	0.775281	0.0204939	0.189925	1.26864	1	1	4310	1861	0.431787
Lalb_00896	0.747639	0.0169015	0.186958	1.63707	1	1	1818	760	0.418042
Lalb_00897	0.722484	0.0141232	0.184595	1.07035	1	1	989	388	0.392315
Lalb_00902	0.759643	0.0183947	0.18722	0.741115	0.0311016	0.551583	1431	556	0.388539
Lalb_00910	0.705966	0.0126208	0.181319	1.2194	1	1	497	176	0.354125
Lalb_00912	0.719141	0.013764	0.183071	1.05474	0.438394	0.655247	1841	884	0.480174
Lalb_00940	0.756522	0.0180001	0.18722	1.11377	1	1	1305	500	0.383142
Lalb_00941	0.629932	0.00721635	0.174216	0.961475	0.248511	0.574978	679	288	0.424153
Lalb_00953	0.28984	0.000263623	0.0799935	0.724599	0.0261561	0.547936	271	89	0.328413
Lalb_00959	0.765957	0.0192211	0.187836	1.02128	0.367561	0.622968	280	117	0.417857
Lalb_00960	0.769024	0.0196185	0.188571	1.08568	1	1	708	252	0.355932
Lalb_00961	0.547704	0.0038048	0.160049	0.616167	0.00914168	0.521219	653	289	0.442573
Lalb_00962	0.63468	0.00748541	0.174604	0.816017	0.0680176	0.553557	754	325	0.431034
Lalb_00975	0.622	0.00680288	0.174216	0.967556	0.260114	0.579338	311	135	0.434084
Lalb_00982	0.755129	0.0178329	0.18722	1.19078	1	1	756	327	0.43254
Lalb_00989	0.756282	0.0179789	0.18722	1.23246	1	1	729	323	0.443073
Lalb_00996	0.53641	0.00350284	0.159427	0.858256	0.103627	0.553557	358	118	0.329609
Lalb_01020	0.752	0.0174976	0.18722	1.36971	1	1	1269	445	0.35067
Lalb_01031	0.754404	0.017778	0.18722	0.976287	0.276444	0.585965	262	154	0.587786
Lalb_01040	0.73311	0.0152439	0.184669	1.09967	1	1	274	111	0.405109
Lalb_01047	0.672093	0.00992636	0.178768	0.806512	0.0618064	0.553557	289	161	0.557093
Lalb_01048	0.678382	0.0103593	0.178768	1.22109	1	1	359	206	0.573816
Lalb_01057	0.78726	0.0223439	0.194448	1.00594	0.335474	0.608844	1170	463	0.395726
Lalb_01067	0.566123	0.00440082	0.167884	1.00358	0.330488	0.606798	1013	405	0.399803
Lalb_01068	0.705464	0.0125754	0.181319	1.2134	1	1	6201	2483	0.400419
Lalb_01070	0.488333	0.00233512	0.159427	1.24525	1	1	1399	482	0.344532
Lalb_01073	0.394531	0.000984943	0.152644	1.77539	1	1	303	112	0.369637
Lalb_01074	0.493521	0.00244919	0.159427	1.21735	1	1	1611	630	0.391061
Lalb_01075	0.4831	0.00223316	0.159427	1.09796	1	1	829	275	0.331725
Lalb_01076	0.559275	0.00415346	0.164754	0.838912	0.0858419	0.553557	905	279	0.308287
Lalb_01078	0.484428	0.00225889	0.159427	1.29181	1	1	1374	455	0.33115
Lalb_01079	0.679342	0.0104372	0.178768	1.10393	1	1	795	275	0.345912
Lalb_01090	0.445072	0.00159346	0.152644	1.05199	0.43242	0.652811	688	265	0.385174
Lalb_01106	0.636683	0.00760286	0.174604	1.17284	1	1	792	308	0.388889
Lalb_01122	0.43833	0.00150565	0.152644	1.68027	1	1	693	339	0.489177
Lalb_01124	0.756098	0.0179556	0.18722	1.10264	1	1	527	259	0.491461
Lalb_01127	0.758485	0.0182609	0.18722	1.06966	1	1	1303	519	0.398312
Lalb_01133	0.714761	0.0133787	0.182202	1.21509	1	1	1003	411	0.409771
Lalb_01134	0.764298	0.0190047	0.187704	1.24614	1	1	1441	589	0.408744
Lalb_01140	0.735738	0.0155688	0.18562	1.0006	0.324755	0.605162	877	349	0.397948
Lalb_01145	0.753543	0.0176936	0.18722	1.1593	1	1	685	308	0.449635
Lalb_01162	0.647158	0.00821938	0.175662	1.3202	1	1	1307	467	0.357307
Lalb_01251	0.403277	0.00108429	0.152644	0.907374	0.161722	0.554354	443	195	0.440181
Lalb_01259	0.775012	0.0204505	0.189925	1.11946	1	1	173	90	0.520231
Lalb_01261	0.653319	0.00859255	0.175866	0.88056	0.127986	0.553557	1313	430	0.327494
Lalb_01267	0.414337	0.00119871	0.152644	1.24301	1	1	289	107	0.370242
Lalb_01268	0.770423	0.0197995	0.189156	1.33987	1	1	793	311	0.392182
Lalb_01271	0.717432	0.0136233	0.182827	1.2693	1	1	649	217	0.334361
Lalb_01273	0.800327	0.0244438	0.196925	0.900367	0.15245	0.553557	1470	547	0.372109
Lalb_01318	0.758292	0.0182418	0.18722	0.91441	0.171572	0.555504	1047	434	0.414518
Lalb_01331	0.809373	0.0259896	0.198317	1.01172	0.34727	0.613811	829	445	0.536791
Lalb_01335	0.726364	0.0145044	0.184595	0.786894	0.0504594	0.552034	799	325	0.406758
Lalb_01338	0.797788	0.0240389	0.196306	0.947373	0.223973	0.570458	559	212	0.379249
Lalb_01339	0.324808	0.000438252	0.109133	0.866155	0.111705	0.553557	254	97	0.38189
Lalb_01341	0.713372	0.0131988	0.181504	1.13694	1	1	1227	471	0.383863
Lalb_01343	0.698827	0.0119544	0.17982	0.960888	0.247516	0.574978	1311	492	0.375286
Lalb_01345	0.766667	0.0192961	0.187836	0.666667	0.0147124	0.527769	750	305	0.406667
Lalb_01346	0.647478	0.0082375	0.175662	1.1745	1	1	2000	736	0.368
Lalb_01347	0.790134	0.0227987	0.195079	0.874791	0.121225	0.553557	945	369	0.390476
Lalb_01349	0.569638	0.00453115	0.167911	1.2592	1	1	2708	854	0.315362
Lalb_01350	0.67313	0.00998285	0.178768	1.2501	1	1	491	143	0.291242
Lalb_01351	0.752787	0.0175945	0.18722	0.752787	0.0352154	0.551583	861	272	0.315912
Lalb_01354	0.522485	0.00315001	0.159427	0.997472	0.318068	0.601725	883	273	0.309173
Lalb_01362	0.597391	0.00563819	0.171629	1.06203	1	1	458	196	0.427948
Lalb_01390	0.658606	0.00900379	0.177045	0.740932	0.0310165	0.551583	2370	1286	0.542616
Lalb_01396	0.804959	0.0251898	0.196925	0.693777	0.019262	0.534751	3918	1895	0.483665
Lalb_01397	0.635904	0.00755476	0.174604	0.836716	0.0839635	0.553557	503	246	0.489066
Lalb_01401	0.773471	0.0202554	0.189785	0.966839	0.258888	0.579338	449	167	0.371938
Lalb_01428	0.806522	0.0254604	0.197531	1.18856	1	1	371	187	0.504043
Lalb_01435	0.806004	0.0253611	0.197488	0.858569	0.103973	0.553557	3306	1231	0.372353
Lalb_01438	0.708293	0.0128128	0.181319	1.24562	1	1	1204	445	0.369601
Lalb_01445	0.602562	0.00587	0.171629	0.612126	0.00882017	0.519334	4512	2399	0.531693
Lalb_01446	0.789482	0.0226992	0.194866	1.10782	1	1	1493	686	0.459478
Lalb_01449	0.762073	0.0187249	0.187704	1.05239	0.433233	0.652811	1019	478	0.469087
Lalb_01459	0.804264	0.0250862	0.196925	1.0989	1	1	1550	883	0.569677
Lalb_01479	0.715558	0.0134468	0.182202	1.07334	1	1	1019	431	0.422964
Lalb_01490	0.812397	0.0265162	0.19877	1.2309	1	1	1062	420	0.39548
Lalb_01518	0.806161	0.0253837	0.197531	0.725545	0.0264341	0.547936	4293	2086	0.485907
Lalb_01551	0.65625	0.00883999	0.17616	0.765625	0.0404249	0.551583	329	111	0.337386
Lalb_01556	0.737411	0.0157811	0.185655	1.00556	0.334858	0.608738	434	161	0.370968
Lalb_01568	0.564468	0.00433751	0.167884	1.19166	1	1	950	351	0.369474
Lalb_01570	0.6725	0.0099433	0.178768	0.941501	0.214007	0.568528	830	274	0.33012
Lalb_01574	0.603113	0.00589363	0.171629	0.938176	0.208496	0.566386	452	166	0.367257
Lalb_01575	0.805276	0.0252529	0.197198	1.01535	0.354796	0.617154	876	319	0.364155
Lalb_01582	0.658221	0.00897983	0.177045	1.13923	1	1	1305	459	0.351724
Lalb_01585	0.798216	0.0240992	0.196306	0.964512	0.254363	0.578615	2014	862	0.428004
Lalb_01592	0.776536	0.0207393	0.190321	1.1648	1	1	1112	419	0.376799
Lalb_01604	0	7.08698e-08	8.66351e-05	1.60227	1	1	188	65	0.345745
Lalb_01611	0.798744	0.0241662	0.196306	1.03367	0.393659	0.634046	1055	424	0.401896
Lalb_01614	0.41793	0.00123715	0.152644	1.14931	1	1	317	119	0.375394
Lalb_01649	0.803483	0.0249377	0.196925	1.35323	1	1	595	239	0.401681
Lalb_01651	0.629722	0.00721106	0.174216	0.762294	0.0390713	0.551583	895	329	0.367598
Lalb_01667	0.531233	0.00335642	0.159427	1.03295	0.392059	0.633885	1021	372	0.364349
Lalb_01668	0.687134	0.0109806	0.179485	0.815972	0.0679583	0.553557	1324	500	0.377644
Lalb_01670	0.80211	0.0247129	0.196925	1.06948	1	1	1641	630	0.383912
Lalb_01682	0.806965	0.025544	0.197836	1.16562	1	1	956	506	0.529289
Lalb_01685	0.807191	0.0255959	0.198037	0.90809	0.162655	0.554354	449	189	0.420935
Lalb_01686	0.670121	0.00973474	0.178654	0.744579	0.0322329	0.551583	467	162	0.346895
Lalb_01698	0.565284	0.00436123	0.167884	1.30015	1	1	1259	430	0.341541
Lalb_01700	0.746348	0.0167614	0.186958	1.10256	1	1	3372	1545	0.458185
Lalb_01701	0.739119	0.0159527	0.185655	0.967894	0.260675	0.579338	934	461	0.493576
Lalb_01703	0.519269	0.00305814	0.159427	1.24625	1	1	839	312	0.371871
Lalb_01704	0.700537	0.0121405	0.180462	0.817294	0.0689777	0.553557	956	362	0.378661
Lalb_01705	0.616754	0.00654283	0.174216	0.87644	0.123147	0.553557	1054	361	0.342505
Lalb_01707	0.768734	0.0195777	0.188551	0.988372	0.299898	0.595181	170	79	0.464706
Lalb_01712	0.624956	0.00693026	0.174216	1.21165	1	1	1455	678	0.465979
Lalb_01713	0.788658	0.0225645	0.194778	1.03959	0.406072	0.640871	708	283	0.399718
Lalb_01714	0.706465	0.0126682	0.181319	1.2821	1	1	943	382	0.40509
Lalb_01715	0.791159	0.0229581	0.195391	1.0172	0.358836	0.619179	473	183	0.386892
Lalb_01716	0.719512	0.0138023	0.183399	0.911382	0.167554	0.554354	1003	416	0.414756
Lalb_01724	0.590271	0.00536878	0.171629	1.29532	1	1	1360	578	0.425
Lalb_01744	0.780844	0.0213169	0.19109	1.1062	1	1	481	173	0.359667
Lalb_01745	0.592302	0.00543666	0.171629	1.09348	1	1	1160	458	0.394828
Lalb_01750	0.7	0.0120954	0.180317	1.05	0.428201	0.65058	553	199	0.359855
Lalb_01751	0.303089	0.000314316	0.0862573	0.991929	0.306996	0.597177	1229	425	0.34581
Lalb_01752	0.486111	0.00229693	0.159427	1.55556	1	1	658	238	0.361702
Lalb_01757	0.531175	0.00335494	0.159427	1.35208	1	1	601	225	0.374376
Lalb_01759	0.604683	0.00594096	0.171629	1.11866	1	1	1064	378	0.355263
Lalb_01760	0.801953	0.0246905	0.196925	1.30317	1	1	739	308	0.416779
Lalb_01762	0.629915	0.00721459	0.174216	1.01486	0.353754	0.616796	737	291	0.394844
Lalb_01763	0.662712	0.00924414	0.178607	0.935593	0.204208	0.565838	874	308	0.352403
Lalb_01771	0.535665	0.00347883	0.159427	1.10704	1	1	1547	601	0.388494
Lalb_01779	0.67507	0.0101149	0.178768	1.22356	1	1	964	304	0.315353
Lalb_01784	0.661416	0.00918113	0.178607	1.15748	1	1	1606	559	0.34807
Lalb_01785	0.629851	0.00721282	0.174216	1.10224	1	1	917	349	0.380589
Lalb_01787	0.684672	0.0107732	0.178768	0.831388	0.079672	0.553557	574	218	0.379791
Lalb_01788	0.764317	0.0190047	0.187704	1.19424	1	1	664	239	0.35994
Lalb_01800	0.777701	0.0208937	0.190321	0.843888	0.0902651	0.553557	2177	733	0.336702
Lalb_01805	0.511278	0.00285473	0.159427	1.19298	1	1	272	80	0.294118
Lalb_01819	0.577061	0.00482476	0.168516	1.36396	1	1	483	192	0.397516
Lalb_01825	0.782199	0.0215466	0.191469	0.819446	0.0704759	0.553557	1055	583	0.552607
Lalb_01831	0.62576	0.00700901	0.174216	1.10711	1	1	839	293	0.349225
Lalb_01868	0.598646	0.00568005	0.171629	1.05615	0.441572	0.655773	9674	4057	0.419372
Lalb_01869	0.749072	0.0171068	0.18722	1.04404	0.415596	0.645891	23661	11807	0.499007
Lalb_01878	0.697552	0.0118313	0.17982	1.62762	1	1	266	96	0.360902
Lalb_01879	0.754215	0.0177674	0.18722	1.31988	1	1	425	190	0.447059
Lalb_01886	0.688534	0.0111038	0.179485	1.26231	1	1	614	210	0.34202
Lalb_01887	0.661399	0.00918113	0.178607	1.19052	1	1	452	169	0.373894
Lalb_01889	0.756944	0.0180594	0.18722	0.883102	0.131027	0.553557	218	84	0.385321
Lalb_01895	0.776978	0.0207936	0.190321	1.0624	1	1	2036	728	0.357564
Lalb_01897	0.637255	0.00763139	0.174604	0.764706	0.0400929	0.551583	247	89	0.360324
Lalb_01898	0.414951	0.00120568	0.152644	1.41083	1	1	383	136	0.355091
Lalb_01901	0.440164	0.0015241	0.152644	1.06897	1	1	537	192	0.357542
Lalb_01902	0.545173	0.00372679	0.160049	1.14486	1	1	1444	570	0.394737
Lalb_01903	0.727734	0.014653	0.184669	1.14077	1	1	1393	539	0.386935
Lalb_01909	0.710675	0.0129955	0.181319	0.929344	0.194112	0.562038	677	225	0.332349
Lalb_01911	0.657895	0.00896141	0.177045	1.09649	1	1	650	218	0.335385
Lalb_01915	0.756534	0.0180001	0.18722	0.669242	0.0150865	0.529874	1533	462	0.30137
Lalb_01916	0.668241	0.00961862	0.178607	1.26223	1	1	566	176	0.310954
Lalb_01917	0.416696	0.00123014	0.152644	1.43529	1	1	650	240	0.369231
Lalb_01918	0.772981	0.020197	0.189785	1.10426	1	1	937	320	0.341515
Lalb_01925	0.617827	0.00659985	0.174216	0.755121	0.0360406	0.551583	506	172	0.339921
Lalb_01926	0.804444	0.0251042	0.196925	0.884889	0.133031	0.553557	181	95	0.524862
Lalb_01931	0.586308	0.00519425	0.171629	1.03731	0.401476	0.638365	1251	477	0.381295
Lalb_01932	0.73232	0.0151557	0.184669	1.0578	0.445129	0.656508	787	280	0.355781
Lalb_01933	0.594574	0.00551307	0.171629	1.5289	1	1	335	126	0.376119
Lalb_01940	0.747664	0.0169078	0.186958	1.1215	1	1	1040	409	0.393269
Lalb_01944	0.796748	0.0238581	0.196306	1.25203	1	1	504	190	0.376984
Lalb_01946	0.712548	0.0131309	0.181319	1.21727	1	1	742	318	0.428571
Lalb_01952	0.445445	0.0015997	0.152644	0.890891	0.140223	0.553557	445	155	0.348315
Lalb_01953	0.445445	0.0015997	0.152644	0.890891	0.140223	0.553557	445	155	0.348315
Lalb_01955	0.753125	0.0176409	0.18722	1.25521	1	1	482	176	0.365145
Lalb_01959	0.788931	0.0225954	0.194778	1.028	0.381419	0.629405	1168	445	0.380993
Lalb_01965	0.799377	0.0242445	0.196486	0.908383	0.163031	0.554354	677	273	0.40325
Lalb_01972	0.481953	0.00221289	0.159427	1.01746	0.3594	0.619284	635	219	0.344882
Lalb_01973	0.773964	0.0203226	0.189785	1.01583	0.355868	0.618024	2008	815	0.405876
Lalb_01974	0.685668	0.0108442	0.178768	1.09707	1	1	599	235	0.392321
Lalb_01981	0.716673	0.013541	0.182451	0.816211	0.0681364	0.553557	1146	483	0.421466
Lalb_01982	0.591	0.00538532	0.171629	0.985	0.293181	0.59281	197	65	0.329949
Lalb_02030	0.727309	0.0146245	0.184669	0.883162	0.131093	0.553557	514	199	0.38716
Lalb_02044	0.719714	0.0138204	0.183458	1.24314	1	1	458	170	0.371179
Lalb_02045	0.765385	0.0191375	0.187704	1.02051	0.36596	0.622538	398	158	0.396985
Lalb_02057	0.484525	0.00226024	0.159427	0.872144	0.118252	0.553557	263	105	0.39924
Lalb_02060	0.796844	0.0238737	0.196306	1.16462	1	1	1599	561	0.350844
Lalb_02064	0.803086	0.0248837	0.196925	0.833974	0.0816999	0.553557	1301	584	0.448885
Lalb_02109	0.641744	0.00788204	0.17505	1.12947	1	1	985	393	0.398985
Lalb_02126	0.526531	0.00325429	0.159427	1.14082	1	1	172	89	0.517442
Lalb_02168	0.767001	0.0193498	0.187836	1.34225	1	1	344	124	0.360465
Lalb_02181	0.742501	0.0163052	0.185967	1.11375	1	1	820	283	0.345122
Lalb_02201	0.705026	0.0125458	0.181319	1.36305	1	1	533	213	0.399625
Lalb_02202	0.640714	0.00781024	0.17489	1.22318	1	1	493	184	0.373225
Lalb_02203	0.776248	0.0206828	0.190321	1.34079	1	1	369	146	0.395664
Lalb_02211	0.623323	0.00686388	0.174216	1.24665	1	1	755	284	0.376159
Lalb_02212	0.572496	0.00466063	0.167911	1.26767	1	1	1938	622	0.320949
Lalb_02234	0.687686	0.0110402	0.179485	1.47361	1	1	659	164	0.248862
Lalb_02236	0.76726	0.019382	0.187836	1.22762	1	1	599	248	0.414023
Lalb_02251	0.651831	0.00850486	0.175866	1.21054	1	1	295	116	0.39322
Lalb_02260	0.795375	0.0236353	0.195825	0.908999	0.163858	0.554354	452	180	0.39823
Lalb_02268	0.811136	0.0262822	0.19848	1.35189	1	1	876	360	0.410959
Lalb_02283	0.790761	0.0228894	0.195269	1.00028	0.324141	0.605162	2619	1254	0.478809
Lalb_02289	0.771632	0.0199959	0.189785	0.678101	0.0164385	0.529874	818	376	0.459658
Lalb_02311	0.736789	0.0156945	0.18562	0.884146	0.132127	0.553557	290	139	0.47931
Lalb_02330	0.68305	0.0106622	0.178768	1.34984	1	1	1483	604	0.407283
Lalb_02331	0.647112	0.00821938	0.175662	0.951635	0.231016	0.572695	680	270	0.397059
Lalb_02346	0.671591	0.00988499	0.178768	1.79091	1	1	197	84	0.426396
Lalb_02347	0.671591	0.00988499	0.178768	1.79091	1	1	197	84	0.426396
Lalb_02353	0.668581	0.00964294	0.178607	0.773046	0.0436344	0.551583	786	388	0.493639
Lalb_02355	0.609705	0.00619594	0.173273	0.968354	0.261529	0.579338	646	272	0.421053
Lalb_02358	0.695191	0.0116461	0.17982	1.1744	1	1	3259	1393	0.427432
Lalb_02360	0.748903	0.0170838	0.18722	1.29356	1	1	853	321	0.376319
Lalb_02391	0.732426	0.0151639	0.184669	0.895188	0.145712	0.553557	323	179	0.55418
Lalb_02416	0.671593	0.00988499	0.178768	1.11932	1	1	412	193	0.468447
Lalb_02421	0.746353	0.0167614	0.186958	1.10996	1	1	2204	960	0.435572
Lalb_02436	0.738723	0.0159175	0.185655	1.35433	1	1	951	470	0.494217
Lalb_02440	0.798009	0.0240746	0.196306	0.748443	0.033606	0.551583	3059	1574	0.514547
Lalb_02445	0.746785	0.016822	0.186958	1.01516	0.354265	0.616993	1584	737	0.465278
Lalb_02450	0.408982	0.00114114	0.152644	1.14515	1	1	816	373	0.457108
Lalb_02473	0.284262	0.000239491	0.0795939	1.8477	1	1	587	153	0.260647
Lalb_02487	0.659211	0.00905544	0.177764	0.824014	0.0738914	0.553557	447	182	0.407159
Lalb_02493	0.768061	0.019483	0.188075	1.102	1	1	1102	365	0.331216
Lalb_02502	0.801168	0.0245604	0.196925	0.810706	0.0644773	0.553557	2482	1021	0.411362
Lalb_02505	0.726524	0.0145187	0.184595	1.17362	1	1	1445	559	0.386851
Lalb_02506	0.726423	0.0145085	0.184595	1.01699	0.3584	0.618999	4051	1673	0.412984
Lalb_02512	0.804322	0.0250884	0.196925	0.974935	0.273874	0.58587	1269	462	0.364066
Lalb_02513	0.708435	0.0128346	0.181319	1.13779	1	1	1379	520	0.377085
Lalb_02522	0.742495	0.016301	0.185967	1.00649	0.336559	0.60901	6106	2735	0.44792
Lalb_02526	0.521053	0.00310911	0.159427	0.772896	0.0435608	0.551583	1777	905	0.509285
Lalb_02527	0.551572	0.0039156	0.161018	0.875321	0.12186	0.553557	1186	629	0.530354
Lalb_02546	0.803313	0.0249084	0.196925	1.19975	1	1	3103	1098	0.353851
Lalb_02553	0.717173	0.0135872	0.182659	0.896466	0.147468	0.553557	893	427	0.478163
Lalb_02554	0.734679	0.0154124	0.185376	0.912015	0.168292	0.554354	723	340	0.470263
Lalb_02563	0.742007	0.0162511	0.185967	1.2557	1	1	873	351	0.402062
Lalb_02608	0.634444	0.00747298	0.174604	0.912013	0.168289	0.554354	475	220	0.463158
Lalb_02609	0.804444	0.0251042	0.196925	0.804444	0.0605618	0.553557	543	195	0.359116
Lalb_02610	0.723514	0.0142183	0.184595	1.0491	0.426518	0.650472	784	298	0.380102
Lalb_02614	0.759933	0.0184394	0.18722	1.05546	0.440169	0.655628	1342	505	0.376304
Lalb_02615	0.776347	0.0206936	0.190321	1.05035	0.428895	0.65109	1053	433	0.411206
Lalb_02628	0.602047	0.00584977	0.171629	1.05358	0.435956	0.65422	750	250	0.333333
Lalb_02630	0.530526	0.00334453	0.159427	1.41474	1	1	672	214	0.318452
Lalb_02632	0.718856	0.0137399	0.182931	1.17631	1	1	1099	452	0.411283
Lalb_02634	0.675317	0.0101319	0.178768	0.888575	0.137436	0.553557	919	330	0.359086
Lalb_02636	0.647227	0.00821938	0.175662	1.00026	0.324102	0.605162	680	218	0.320588
Lalb_02637	0.561037	0.00420992	0.165529	1.02007	0.364821	0.622116	610	219	0.359016
Lalb_02644	0.806606	0.0254717	0.197531	1.41156	1	1	232	98	0.422414
Lalb_02647	0.726832	0.0145512	0.184595	0.899887	0.151679	0.553557	963	472	0.490135
Lalb_02653	0.561831	0.00424135	0.166278	1.24405	1	1	810	290	0.358025
Lalb_02658	0.597248	0.00562983	0.171629	0.716698	0.024169	0.547936	191	80	0.418848
Lalb_02670	0.385522	0.000905279	0.148632	1.15657	1	1	229	87	0.379913
Lalb_02673	0.774271	0.0203507	0.189785	1.17314	1	1	2626	951	0.362148
Lalb_02705	0.547887	0.00380787	0.160049	1.17404	1	1	389	141	0.362468
Lalb_02708	0.735924	0.0155894	0.18562	1.06939	1	1	2783	986	0.354294
Lalb_02710	0.781481	0.0214306	0.19109	1.29561	1	1	1429	535	0.374388
Lalb_02711	0.448276	0.00163847	0.152644	1.1954	1	1	221	80	0.361991
Lalb_02713	0.797869	0.0240545	0.196306	1.10182	1	1	706	277	0.392351
Lalb_02714	0.762626	0.0187953	0.187704	1.32915	1	1	1057	441	0.417219
Lalb_02720	0.646314	0.00816145	0.175662	0.923306	0.184829	0.560026	372	130	0.349462
Lalb_02721	0.662128	0.00922374	0.178607	0.91795	0.176747	0.556803	1618	656	0.405439
Lalb_02722	0.753087	0.0176345	0.18722	1.19418	1	1	2703	1005	0.371809
Lalb_02723	0.424342	0.00131617	0.152644	1.13158	1	1	172	70	0.406977
Lalb_02725	0.630487	0.0072534	0.174299	1.17341	1	1	1135	512	0.451101
Lalb_02727	0.711706	0.0130791	0.181319	0.978595	0.280944	0.586924	266	111	0.417293
Lalb_02729	0.731186	0.0150451	0.184669	0.974915	0.27386	0.58587	1438	561	0.390125
Lalb_02731	0.801404	0.0246097	0.196925	0.874259	0.120672	0.553557	332	142	0.427711
Lalb_02732	0.722366	0.0141172	0.184595	1.08355	1	1	232	88	0.37931
Lalb_02739	0.795738	0.0237021	0.195941	1.20245	1	1	2906	1155	0.397454
Lalb_02747	0.757781	0.0181972	0.18722	1.05907	0.447866	0.657904	3385	1233	0.364254
Lalb_02753	0.809195	0.0259533	0.198317	1.21379	1	1	176	74	0.420455
Lalb_02760	0.676927	0.0102701	0.178768	1.00129	0.326077	0.605426	1610	676	0.419876
Lalb_02769	0.804578	0.0251312	0.196925	0.856248	0.101705	0.553557	3128	1302	0.41624
Lalb_02778	0.785253	0.0220446	0.193116	0.981567	0.286922	0.590683	639	198	0.309859
Lalb_02830	0.749526	0.0171551	0.18722	1.64896	1	1	158	65	0.411392
Lalb_02854	0.777551	0.0208807	0.190321	0.97821	0.280139	0.586764	1219	443	0.363413
Lalb_02866	0.742952	0.0163592	0.186268	0.968089	0.261033	0.579338	2113	615	0.291055
Lalb_02903	0.587121	0.00522546	0.171629	0.782828	0.0483348	0.551583	155	78	0.503226
Lalb_02911	0.77519	0.0204657	0.189925	1.03359	0.393346	0.633984	318	123	0.386792
Lalb_02915	0.744559	0.0165716	0.186958	0.945017	0.21996	0.569116	1000	374	0.374
Lalb_02917	0.743243	0.0164029	0.186292	1.21622	1	1	335	141	0.420896
Lalb_02919	0.421286	0.00128183	0.152644	0.737251	0.0298971	0.551583	380	186	0.489474
Lalb_02935	0.629502	0.00720048	0.174216	1.03168	0.389499	0.632986	925	460	0.497297
Lalb_02975	0.754866	0.0178076	0.18722	0.803567	0.0600104	0.553557	972	402	0.41358
Lalb_02987	0.721925	0.0140565	0.184595	1.29947	1	1	162	67	0.41358
Lalb_02991	0.595402	0.00555805	0.171629	0.79387	0.0543869	0.553557	259	103	0.397683
Lalb_03014	0.679167	0.0104315	0.178768	0.509375	0.00363819	0.450092	163	62	0.380368
Lalb_03058	0.62162	0.00678721	0.174216	1.29297	1	1	1324	464	0.350453
Lalb_03059	0.643303	0.00798635	0.175662	0.91492	0.172281	0.556001	2265	806	0.35585
Lalb_03060	0.58983	0.00535392	0.171629	1.01114	0.346228	0.613423	1831	593	0.323867
Lalb_03061	0.811977	0.0264457	0.198668	1.30496	1	1	7934	3148	0.396773
Lalb_03067	0.65121	0.00847386	0.175866	1.1996	1	1	1428	584	0.408964
Lalb_03073	0.529915	0.00332672	0.159427	0.953846	0.235334	0.573468	806	304	0.377171
Lalb_03074	0.804808	0.0251672	0.196925	1.18039	1	1	953	380	0.398741
Lalb_03077	0.425	0.00133281	0.152644	1.7	1	1	425	155	0.364706
Lalb_03083	0.58186	0.00502102	0.171629	0.969767	0.26416	0.580739	278	136	0.489209
Lalb_03099	0.714313	0.0133367	0.182202	1.10123	1	1	1099	386	0.351228
Lalb_03100	0.501666	0.0026095	0.159427	1.12875	1	1	577	237	0.410745
Lalb_03101	0.510331	0.00284043	0.159427	1.10572	1	1	1235	418	0.338462
Lalb_03104	0.494322	0.00245749	0.159427	1.05683	0.442992	0.655857	1642	623	0.379415
Lalb_03106	0.762415	0.0187761	0.187704	1.01655	0.357541	0.618691	719	272	0.378303
Lalb_03110	0.309524	0.00035117	0.0944437	0.928571	0.192936	0.562038	338	170	0.502959
Lalb_03123	0.79055	0.0228651	0.195269	0.79055	0.0525261	0.55276	435	133	0.305747
Lalb_03125	0.674447	0.0100772	0.178768	0.824324	0.0741198	0.553557	671	269	0.400894
Lalb_03131	0.66859	0.00964294	0.178607	0.898418	0.149912	0.553557	746	378	0.506702
Lalb_03146	0.765152	0.019116	0.187704	0.637627	0.0111203	0.523906	647	285	0.440495
Lalb_03159	0.726794	0.0145512	0.184595	1.07439	1	1	720	302	0.419444
Lalb_03163	0.644185	0.008035	0.175662	1.33438	1	1	614	235	0.382736
Lalb_03164	0.675883	0.0101736	0.178768	1.10599	1	1	400	163	0.4075
Lalb_03165	0.663875	0.00932026	0.178607	1.16969	1	1	974	353	0.362423
Lalb_03169	0.699118	0.0119818	0.17982	1.08752	1	1	229	111	0.484716
Lalb_03180	0.750441	0.0172894	0.18722	1.17256	1	1	505	208	0.411881
Lalb_03201	0.66358	0.00930354	0.178607	1.24421	1	1	215	102	0.474419
Lalb_03219	0.744004	0.0164903	0.186958	1.05727	0.443939	0.656011	862	514	0.596288
Lalb_03229	0.596184	0.00558474	0.171629	1.07313	1	1	525	230	0.438095
Lalb_03230	0.526852	0.00326314	0.159427	0.984984	0.293123	0.59281	1469	507	0.345133
Lalb_03232	0.507766	0.00277488	0.159427	1.17421	1	1	707	299	0.422914
Lalb_03233	0.791736	0.0230622	0.195428	1.1876	1	1	1235	525	0.425101
Lalb_03234	0.656113	0.0088253	0.17616	0.924522	0.18653	0.560026	1427	622	0.435879
Lalb_03247	0.730239	0.0149183	0.184669	1.0313	0.388734	0.632742	3019	1393	0.461411
Lalb_03269	0.797173	0.0239384	0.196306	1.00466	0.333015	0.60792	2505	963	0.384431
Lalb_03278	0.761149	0.0186076	0.187704	0.974804	0.27368	0.58587	3004	1652	0.549933
Lalb_03285	0.74495	0.016632	0.186958	0.876411	0.123076	0.553557	718	258	0.359331
Lalb_03287	0.634429	0.0074712	0.174604	0.951644	0.231035	0.572695	164	80	0.487805
Lalb_03304	0.805971	0.0253589	0.197488	1.00746	0.338397	0.610211	2476	1194	0.482229
Lalb_03320	0.688681	0.0111096	0.179485	1.09379	1	1	1063	324	0.304798
Lalb_03321	0.690887	0.0113026	0.179485	1.16919	1	1	659	298	0.4522
Lalb_03336	0.599213	0.00571357	0.171629	1.22996	1	1	994	359	0.361167
Lalb_03337	0.811325	0.0263185	0.198489	1.12684	1	1	839	391	0.466031
Lalb_03342	0.696246	0.0117396	0.17982	1.11399	1	1	1213	560	0.461665
Lalb_03345	0.741027	0.016164	0.185967	1.04696	0.421678	0.647945	2757	1275	0.462459
Lalb_03346	0.707947	0.012787	0.181319	1.12673	1	1	2372	979	0.412732
Lalb_03349	0.812826	0.0266299	0.199136	0.990632	0.304382	0.596065	2142	1006	0.469655
Lalb_03370	0.497594	0.00251718	0.159427	0.856968	0.102293	0.553557	632	303	0.47943
Lalb_03382	0.697569	0.0118332	0.17982	0.96331	0.252121	0.577362	880	327	0.371591
Lalb_03383	0.585124	0.00516637	0.171629	1.21901	1	1	590	220	0.372881
Lalb_03400	0.762075	0.0187249	0.187704	0.857335	0.102703	0.553557	1065	371	0.348357
Lalb_03410	0.546068	0.00376192	0.160049	1.09214	1	1	370	144	0.389189
Lalb_03411	0.32807	0.000460181	0.11251	1.53099	1	1	187	87	0.465241
Lalb_03425	0.763106	0.0188423	0.187704	0.971225	0.266934	0.581819	575	258	0.448696
Lalb_03426	0.330597	0.000469413	0.112718	1.23974	1	1	443	147	0.331828
Lalb_03441	0.709284	0.0128922	0.181319	1.03353	0.393291	0.633984	1094	465	0.425046
Lalb_03443	0.56788	0.00447703	0.167911	0.748569	0.0336689	0.551583	821	357	0.434836
Lalb_03445	0.402477	0.00107865	0.152644	1.12693	1	1	728	300	0.412088
Lalb_03447	0.762873	0.0188124	0.187704	1.04895	0.426013	0.650017	563	219	0.388988
Lalb_03448	0.494643	0.00246026	0.159427	1.04425	0.416067	0.646062	554	201	0.362816
Lalb_03450	0.60241	0.00586157	0.171629	1.33869	1	1	450	164	0.364444
Lalb_03455	0.421927	0.00128656	0.152644	0.843854	0.09018	0.553557	254	107	0.42126
Lalb_03456	0.54741	0.00379101	0.160049	1.00358	0.33055	0.606798	560	229	0.408929
Lalb_03475	0.736991	0.0157254	0.18562	1.02538	0.376063	0.626702	1000	354	0.354
Lalb_03477	0.759464	0.0183756	0.18722	1.08856	1	1	2231	843	0.377857
Lalb_03495	0.566449	0.00440558	0.167884	0.566449	0.00582226	0.457848	260	71	0.273077
Lalb_03498	0.493734	0.00245195	0.159427	0.855806	0.101303	0.553557	985	410	0.416244
Lalb_03516	0.536	0.00348933	0.159427	0.948308	0.225562	0.571608	938	305	0.32516
Lalb_03517	0.686942	0.0109652	0.179485	1.08581	1	1	1231	472	0.383428
Lalb_03527	0.496732	0.00250883	0.159427	1.11765	1	1	152	70	0.460526
Lalb_03542	0.789022	0.0226108	0.194778	0.995671	0.314629	0.600501	998	461	0.461924
Lalb_03547	0.683871	0.0107215	0.178768	1.36774	1	1	212	87	0.410377
Lalb_03559	0.786054	0.0221699	0.193836	0.902029	0.154781	0.553557	1828	759	0.415208
Lalb_03566	0.717854	0.0136534	0.182931	0.997019	0.317242	0.601113	495	223	0.450505
Lalb_03569	0.77572	0.0205937	0.190321	1.12048	1	1	1361	503	0.369581
Lalb_03573	0.492877	0.0024409	0.159427	0.677707	0.0163873	0.529874	346	150	0.433526
Lalb_03576	0.793676	0.023384	0.195622	1.0913	1	1	502	202	0.40239
Lalb_03578	0.800885	0.024511	0.196925	1.41695	1	1	1221	491	0.402129
Lalb_03579	0.665271	0.00940955	0.178607	1.31068	1	1	3323	1157	0.348179
Lalb_03581	0.726586	0.0145248	0.184595	0.960131	0.246368	0.574491	1044	402	0.385057
Lalb_03583	0.712285	0.013117	0.181319	1.09582	1	1	1176	509	0.432823
Lalb_03590	0.714612	0.0133587	0.182202	1.21087	1	1	1459	545	0.373544
Lalb_03591	0.809242	0.0259669	0.198317	1.25396	1	1	4292	1535	0.357642
Lalb_03602	0.713229	0.0131848	0.181504	1.30242	1	1	650	290	0.446154
Lalb_03606	0.671746	0.00989251	0.178768	1.09601	1	1	478	234	0.48954
Lalb_03613	0.273993	0.000210546	0.0765192	1.09597	1	1	374	128	0.342246
Lalb_03617	0.438104	0.00150565	0.152644	1.07092	1	1	755	301	0.398675
Lalb_03618	0.571383	0.00460621	0.167911	1.14277	1	1	599	236	0.39399
Lalb_03620	0.628004	0.00713889	0.174216	1.16629	1	1	799	268	0.335419
Lalb_03624	0.796721	0.0238581	0.196306	1.19508	1	1	486	212	0.436214
Lalb_03636	0.784324	0.021915	0.192608	0.9251	0.187413	0.560026	1451	547	0.376981
Lalb_03646	0.812544	0.0265685	0.198941	1.18188	1	1	729	281	0.38546
Lalb_03647	0.682051	0.0106049	0.178768	1.19359	1	1	266	112	0.421053
Lalb_03652	0.651697	0.00850304	0.175866	1.15857	1	1	653	275	0.421133
Lalb_03661	0.720734	0.0139293	0.184176	1.21624	1	1	496	212	0.427419
Lalb_03671	0.773489	0.0202576	0.189785	1.01458	0.353137	0.616416	2097	915	0.436338
Lalb_03673	0.602057	0.00584977	0.171629	0.903086	0.156039	0.553557	597	282	0.472362
Lalb_03692	0.632341	0.00735239	0.17437	0.913381	0.170177	0.554835	869	386	0.444189
Lalb_03704	0.513021	0.00290205	0.159427	1.02604	0.377627	0.627037	284	164	0.577465
Lalb_03705	0.513021	0.00290205	0.159427	1.02604	0.377627	0.627037	284	164	0.577465
Lalb_03712	0.644425	0.00804763	0.175662	1.44996	1	1	367	135	0.367847
Lalb_03713	0.673361	0.00999605	0.178768	1.0902	1	1	1017	358	0.352016
Lalb_03735	0.681682	0.0105781	0.178768	1.42727	1	1	1256	488	0.388535
Lalb_03754	0.733762	0.0153117	0.184826	0.709705	0.0225694	0.540853	1712	755	0.441005
Lalb_03763	0.792914	0.0232463	0.195586	0.830672	0.07913	0.553557	1233	512	0.415247
Lalb_03766	0.765067	0.0191075	0.187704	0.782068	0.0479515	0.551583	1371	572	0.417214
Lalb_03770	0.698733	0.0119466	0.17982	1.00549	0.334619	0.608642	2125	707	0.332706
Lalb_03773	0.598131	0.0056633	0.171629	0.93992	0.211563	0.567906	672	254	0.377976
Lalb_03777	0.656379	0.00884918	0.17616	0.835391	0.0827723	0.553557	551	195	0.353902
Lalb_03783	0.745508	0.0166946	0.186958	1.27175	1	1	371	184	0.495957
Lalb_03797	0.684028	0.0107291	0.178768	2.05208	1	1	197	78	0.395939
Lalb_03798	0.792593	0.0232063	0.195586	0.792593	0.0535564	0.55276	214	81	0.378505
Lalb_03799	0.340541	0.000527708	0.122014	1.58919	1	1	315	112	0.355556
Lalb_03801	0.6781	0.0103422	0.178768	1.22906	1	1	2153	916	0.425453
Lalb_03802	0.589599	0.00534236	0.171629	1.01074	0.345439	0.613423	447	148	0.331096
Lalb_03819	0.725061	0.0143886	0.184595	1.0617	1	1	677	324	0.478582
Lalb_03827	0.509317	0.00281332	0.159427	0.594203	0.00748972	0.484203	164	88	0.536585
Lalb_03834	0.704032	0.0124511	0.181319	0.586694	0.00700558	0.478193	291	102	0.350515
Lalb_03856	0.656815	0.00887491	0.17616	0.938307	0.208743	0.566386	581	225	0.387263
Lalb_03858	0.641723	0.00788204	0.17505	1.23408	1	1	566	215	0.379859
Lalb_03884	0.676105	0.0101887	0.178768	0.829766	0.0783655	0.553557	1429	747	0.522743
Lalb_03919	0.590461	0.00537374	0.171629	0.524854	0.00411458	0.450092	359	148	0.412256
Lalb_03935	0.649608	0.00834823	0.175866	1.09408	1	1	954	344	0.360587
Lalb_03936	0.76396	0.0189598	0.187704	0.813248	0.0662116	0.553557	1038	411	0.395954
Lalb_03944	0.473775	0.00208293	0.159427	1.45777	1	1	888	317	0.356982
Lalb_03945	0.622628	0.00683423	0.174216	0.830171	0.0787116	0.553557	525	226	0.430476
Lalb_03955	0.627	0.00707915	0.174216	1.881	1	1	209	90	0.430622
Lalb_03987	0.51006	0.00283044	0.159427	1.19014	1	1	338	127	0.37574
Lalb_03996	0.521179	0.00311202	0.159427	1.04236	0.412256	0.644085	445	203	0.45618
Lalb_04012	0.474725	0.00209222	0.159427	1.42418	1	1	162	74	0.45679
Lalb_04030	0.779538	0.0211269	0.190795	0.909461	0.16469	0.554354	287	94	0.327526
Lalb_04040	0.811252	0.0263026	0.19848	1.27096	1	1	796	355	0.44598
Lalb_04047	0.651446	0.00849757	0.175866	0.912024	0.168297	0.554354	428	163	0.380841
Lalb_04058	0.732578	0.0151824	0.184669	0.560673	0.00554156	0.455518	5098	2829	0.554923
Lalb_04080	0.656338	0.00884367	0.17616	0.827557	0.0766559	0.553557	466	257	0.551502
Lalb_04081	0.782451	0.021586	0.191469	0.815053	0.0673625	0.553557	593	270	0.455312
Lalb_04088	0.781095	0.0213453	0.19109	0.89268	0.142465	0.553557	3224	1449	0.449442
Lalb_04094	0.387368	0.00092476	0.149822	0.774737	0.0443168	0.551583	184	63	0.342391
Lalb_04101	0.525728	0.00323367	0.159427	0.788592	0.0513304	0.55276	659	224	0.339909
Lalb_04102	0.757645	0.0181802	0.18722	0.939479	0.210661	0.567325	1997	727	0.364046
Lalb_04109	0.524357	0.00318957	0.159427	1.27344	1	1	326	132	0.404908
Lalb_04118	0.650293	0.00840099	0.175866	1.25723	1	1	1308	493	0.376911
Lalb_04129	0.706002	0.0126248	0.181319	1.08254	1	1	418	190	0.454545
Lalb_04132	0.517717	0.00301169	0.159427	1.15725	1	1	844	335	0.396919
Lalb_04133	0.601845	0.00583797	0.171629	1.18054	1	1	1147	448	0.390584
Lalb_04140	0.709091	0.0128882	0.181319	0.782445	0.0481245	0.551583	546	299	0.547619
Lalb_04144	0.76604	0.0192296	0.187836	0.648188	0.0122418	0.525421	304	144	0.473684
Lalb_04151	0.776308	0.0206893	0.190321	1.39735	1	1	540	205	0.37963
Lalb_04153	0.624789	0.00692501	0.174216	0.825614	0.0751797	0.553557	1006	425	0.422465
Lalb_04158	0.770997	0.0198793	0.189503	1.05655	0.442418	0.655775	816	340	0.416667
Lalb_04183	0.633796	0.00742682	0.174595	1.09275	1	1	1283	494	0.385035
Lalb_04188	0.777391	0.0208676	0.190321	1.23087	1	1	447	169	0.378076
Lalb_04189	0.730376	0.0149367	0.184669	1.16196	1	1	741	304	0.410256
Lalb_04202	0.623886	0.0068953	0.174216	0.713012	0.0232484	0.543484	700	251	0.358571
Lalb_04203	0.555072	0.00402246	0.162872	0.951553	0.230894	0.572695	766	283	0.369452
Lalb_04204	0.783772	0.0218184	0.191885	1.00771	0.338806	0.610211	948	372	0.392405
Lalb_04209	0.803906	0.0250096	0.196925	0.978668	0.281026	0.586924	1029	344	0.334305
Lalb_04210	0.808962	0.0259171	0.198317	0.872827	0.118992	0.553557	1107	458	0.413731
Lalb_04216	0.730372	0.0149367	0.184669	1.17885	1	1	3065	1386	0.452202
Lalb_04225	0.739426	0.0159858	0.185655	1.02111	0.367223	0.622968	507	240	0.473373
Lalb_04229	0.604965	0.00594774	0.171629	0.714959	0.0237261	0.543484	525	197	0.375238
Lalb_04255	0.713376	0.0132008	0.181504	1.26822	1	1	784	283	0.360969
Lalb_04257	0.569901	0.00453912	0.167911	0.814145	0.0667993	0.553557	297	121	0.407407
Lalb_04258	0.729492	0.014859	0.184669	0.944048	0.218477	0.569116	487	214	0.439425
Lalb_04263	0.752739	0.0175861	0.18722	0.97856	0.280859	0.586924	481	161	0.334719
Lalb_04281	0.527761	0.00327937	0.159427	1.05552	0.440307	0.655628	692	281	0.406069
Lalb_04333	0.425206	0.00133757	0.152644	0.791762	0.0531683	0.55276	3460	1374	0.39711
Lalb_04335	0.80875	0.0258877	0.198317	1.0576	0.444599	0.656019	1705	665	0.390029
Lalb_04344	0.72474	0.0143562	0.184595	1.12566	1	1	1535	635	0.413681
Lalb_04347	0.718524	0.0137077	0.182931	1.43705	1	1	224	72	0.321429
Lalb_04361	0	7.08698e-08	8.66351e-05	0.868794	0.114558	0.553557	245	100	0.408163
Lalb_04369	0.623013	0.00685341	0.174216	0.747616	0.0332857	0.551583	392	147	0.375
Lalb_04402	0.729253	0.0148345	0.184669	1.09388	1	1	904	399	0.441372
Lalb_04403	0.554654	0.00400693	0.162783	1.20719	1	1	1239	555	0.447942
Lalb_04409	0.618757	0.00663965	0.174216	1.30098	1	1	1522	620	0.407359
Lalb_04410	0.0844758	1.29524e-06	0.00116114	0.844758	0.0910072	0.553557	419	204	0.486874
Lalb_04411	0	7.08698e-08	8.66351e-05	1.12109	1	1	233	101	0.433476
Lalb_04412	0.765032	0.0191075	0.187704	0.822002	0.0724377	0.553557	1957	981	0.501277
Lalb_04414	0.625227	0.00698275	0.174216	1.00297	0.329286	0.606661	1624	709	0.436576
Lalb_04415	0.704739	0.0125181	0.181319	1.02647	0.3784	0.627329	1039	521	0.501444
Lalb_04420	0.756824	0.0180276	0.18722	1.09609	1	1	522	283	0.542146
Lalb_04421	0.803232	0.0248994	0.196925	0.860606	0.106067	0.553557	284	141	0.496479
Lalb_04501	0.456576	0.0017614	0.156359	0.456576	0.00230803	0.426643	184	70	0.380435
Lalb_04532	0.773655	0.0202814	0.189785	1.21094	1	1	620	272	0.43871
Lalb_04565	0.676311	0.0102076	0.178768	1.11941	1	1	914	397	0.434354
Lalb_04566	0.753372	0.0176788	0.18722	1.0897	1	1	1925	759	0.394286
Lalb_04576	0.601504	0.00582787	0.171629	1.08271	1	1	224	87	0.388393
Lalb_04590	0.75126	0.0173672	0.18722	1.27136	1	1	1009	374	0.370664
Lalb_04591	0.794505	0.0235129	0.195687	0.873956	0.120307	0.553557	2178	886	0.406795
Lalb_04598	0.556262	0.00406135	0.163512	0.973458	0.271141	0.584121	875	319	0.364571
Lalb_04615	0.75075	0.0173083	0.18722	1.20491	1	1	3079	1154	0.374797
Lalb_04616	0.501284	0.00260388	0.159427	1.07092	1	1	1491	512	0.343394
Lalb_04619	0.448474	0.00164098	0.152644	0.647796	0.012191	0.525421	676	233	0.344675
Lalb_04644	0.601498	0.0058245	0.171629	1.203	1	1	218	102	0.46789
Lalb_04647	0.689583	0.0111925	0.179485	1.33319	1	1	331	172	0.519637
Lalb_04656	0.609788	0.00620448	0.173273	1.05327	0.435193	0.653558	461	183	0.396963
Lalb_04662	0.59744	0.00563987	0.171629	1.19488	1	1	252	94	0.373016
Lalb_04663	0.74188	0.0162428	0.185967	1.03333	0.392982	0.633984	1178	423	0.359083
Lalb_04672	0.811216	0.0262822	0.19848	1.02644	0.378363	0.627329	1027	505	0.491723
Lalb_04675	0.725488	0.0144292	0.184595	1.0105	0.345031	0.613423	871	367	0.421355
Lalb_04694	0.669426	0.00970286	0.178654	1.07108	1	1	275	105	0.381818
Lalb_04701	0.355849	0.000640736	0.132553	0.925207	0.187571	0.560026	275	125	0.454545
Lalb_04714	0.80075	0.0245065	0.196925	0.686357	0.0178325	0.529874	366	160	0.437158
Lalb_04719	0.599134	0.0057119	0.171629	1.09841	1	1	346	167	0.482659
Lalb_04732	0.536772	0.00351185	0.159427	0.805158	0.0610034	0.553557	1214	407	0.335255
Lalb_04735	0.771392	0.0199355	0.189584	0.899957	0.151742	0.553557	1723	655	0.380151
Lalb_04737	0.801793	0.0246613	0.196925	0.967682	0.260358	0.579338	888	361	0.406532
Lalb_04742	0.673077	0.00998285	0.178768	0.865385	0.110825	0.553557	345	121	0.350725
Lalb_04752	0.547915	0.00380787	0.160049	0.986247	0.295904	0.59409	247	95	0.384615
Lalb_04755	0.748755	0.0170649	0.18722	1.04826	0.424763	0.649612	481	161	0.334719
Lalb_04757	0.460907	0.001841	0.156359	0.683413	0.0173341	0.529874	1788	725	0.405481
Lalb_04762	0.601138	0.00580935	0.171629	0.971069	0.266686	0.581819	2316	792	0.341969
Lalb_04763	0.78159	0.0214438	0.19109	1.06073	1	1	820	246	0.3
Lalb_04764	0.799419	0.0242557	0.196486	1.04272	0.412968	0.644519	1844	652	0.353579
Lalb_04770	0.640849	0.00781383	0.17489	1.12149	1	1	755	275	0.364238
Lalb_04789	0.493739	0.00245195	0.159427	0.658318	0.0135477	0.527769	552	211	0.382246
Lalb_04790	0.790123	0.0227987	0.195079	0.395062	0.00129342	0.404481	200	90	0.45
Lalb_04796	0.688953	0.0111308	0.179485	1.09606	1	1	800	453	0.56625
Lalb_04797	0.48433	0.00225889	0.159427	1.54986	1	1	170	84	0.494118
Lalb_04804	0.809524	0.0260145	0.198317	1.72024	1	1	221	94	0.425339
Lalb_04807	0.679245	0.0104334	0.178768	0.849057	0.0948855	0.553557	468	184	0.393162
Lalb_04812	0.614035	0.00639639	0.174216	1.15132	1	1	280	124	0.442857
Lalb_04817	0.447728	0.00163596	0.152644	0.767533	0.0411459	0.551583	487	175	0.359343
Lalb_04843	0.6793	0.0104353	0.178768	1.18878	1	1	233	77	0.330472
Lalb_04872	0.795057	0.0235863	0.195687	1.17452	1	1	1319	547	0.414708
Lalb_04880	0.748718	0.0170565	0.18722	0.892702	0.14248	0.553557	876	351	0.400685
Lalb_04884	0.566008	0.00439924	0.167884	1.13202	1	1	1432	609	0.425279
Lalb_04909	0.782041	0.0215225	0.191469	1.13751	1	1	801	369	0.460674
Lalb_04916	0.807575	0.0256818	0.198314	1.0451	0.417678	0.646313	740	356	0.481081
Lalb_04917	0.590363	0.00537044	0.171629	0.726601	0.0267308	0.547936	344	176	0.511628
Lalb_04939	0.771205	0.0199139	0.189513	1.02827	0.38194	0.62956	691	256	0.370478
Lalb_04947	0.747238	0.0168639	0.186958	1.02062	0.366243	0.622538	3313	1477	0.445819
Lalb_04955	0.737996	0.0158348	0.185655	1.31785	1	1	3097	975	0.314821
Lalb_04993	0.422779	0.00129957	0.152644	1.14754	1	1	709	311	0.438646
Lalb_04994	0.782609	0.0216255	0.191693	1.21739	1	1	252	109	0.43254
Lalb_05002	0.751797	0.017466	0.18722	0.977336	0.27865	0.586059	272	121	0.444853
Lalb_05005	0.805837	0.0253363	0.197488	1.07445	1	1	648	311	0.479938
Lalb_05006	0.766356	0.0192597	0.187836	1.02181	0.368636	0.623685	1038	461	0.444123
Lalb_05010	0.767591	0.0194099	0.187836	0.852878	0.0983202	0.553557	440	144	0.327273
Lalb_05020	0.751071	0.0173567	0.18722	0.959702	0.245626	0.573964	701	262	0.373752
Lalb_05030	0.683588	0.0107043	0.178768	0.963238	0.251981	0.577362	1043	368	0.352828
Lalb_05031	0.720507	0.0139071	0.184064	1.09517	1	1	1097	552	0.503191
Lalb_05034	0.720241	0.0138829	0.183925	0.939445	0.210593	0.567276	1268	403	0.317823
Lalb_05035	0.762721	0.0188017	0.187704	0.987051	0.297337	0.59409	790	266	0.336709
Lalb_05036	0.44968	0.00165733	0.152644	1.1242	1	1	1378	514	0.373004
Lalb_05037	0.792245	0.0231243	0.195567	1.15536	1	1	790	317	0.401266
Lalb_05038	0.712068	0.013101	0.181319	1.18678	1	1	2204	952	0.431942
Lalb_05041	0.528846	0.00331339	0.159427	1.14583	1	1	1621	612	0.377545
Lalb_05050	0.773522	0.0202641	0.189785	0.949323	0.227198	0.571608	1994	686	0.344032
Lalb_05059	0.711504	0.0130632	0.181319	1.06726	1	1	1340	426	0.31791
Lalb_05064	0.811627	0.0263708	0.198548	1.35271	1	1	1087	475	0.436983
Lalb_05069	0.370768	0.000774033	0.146794	0.926919	0.190433	0.560221	1633	531	0.325168
Lalb_05070	0.495758	0.00248383	0.159427	1.03283	0.391802	0.633698	818	282	0.344743
Lalb_05075	0.757958	0.0182163	0.18722	0.926393	0.189587	0.56018	254	110	0.433071
Lalb_05077	0.804706	0.0251582	0.196925	1.00889	0.341461	0.611778	1914	799	0.41745
Lalb_05084	0.736728	0.0156924	0.18562	1.10509	1	1	340	136	0.4
Lalb_05085	0.661932	0.00920521	0.178607	0.750189	0.0342772	0.551583	699	252	0.360515
Lalb_05091	0.576782	0.00481507	0.168516	1.02046	0.36584	0.622538	1544	530	0.343264
Lalb_05092	0.718786	0.0137318	0.182931	1.13921	1	1	1739	727	0.418056
Lalb_05093	0.683398	0.010689	0.178768	1.11197	1	1	2142	875	0.408497
Lalb_05094	0.574175	0.00471681	0.167911	1.01585	0.355959	0.618027	471	210	0.44586
Lalb_05102	0.652298	0.00852494	0.175866	0.797253	0.056233	0.553557	570	254	0.445614
Lalb_05135	0.620361	0.00671942	0.174216	1.02177	0.368604	0.623685	1361	547	0.40191
Lalb_05136	0.771028	0.0198815	0.189503	1.33915	1	1	509	224	0.440079
Lalb_05137	0.780845	0.0213169	0.19109	1.16361	1	1	1475	621	0.421017
Lalb_05153	0.790075	0.0227876	0.195079	1.34073	1	1	906	397	0.43819
Lalb_05154	0.674551	0.010079	0.178768	1.20709	1	1	713	284	0.398317
Lalb_05160	0.442478	0.0015624	0.152644	0.914454	0.171625	0.555504	1200	406	0.338333
Lalb_05161	0.533277	0.00341303	0.159427	1.02553	0.376378	0.626836	874	293	0.33524
Lalb_05162	0.745601	0.0166967	0.186958	1.36694	1	1	339	106	0.312684
Lalb_05164	0.776295	0.0206871	0.190321	0.760452	0.0382444	0.551583	1978	707	0.357432
Lalb_05176	0.784922	0.0219896	0.192761	1.16385	1	1	1621	491	0.302899
Lalb_05177	0.798806	0.0241685	0.196306	0.998507	0.320105	0.602093	223	117	0.524664
Lalb_05179	0.708899	0.0128743	0.181319	1.13424	1	1	188	73	0.388298
Lalb_05182	0.715776	0.0134548	0.182202	0.755541	0.0362076	0.551583	549	235	0.428051
Lalb_05183	0.758974	0.0183182	0.18722	0.843305	0.0897054	0.553557	296	123	0.415541
Lalb_05191	0.791424	0.0230002	0.195428	0.301495	0.000442801	0.212655	900	310	0.344444
Lalb_05215	0.746891	0.0168325	0.186958	0.855812	0.101305	0.553557	852	468	0.549296
Lalb_05226	0.696408	0.0117454	0.17982	1.08814	1	1	761	265	0.348226
Lalb_05239	0.684852	0.0107962	0.178768	0.943985	0.218361	0.569116	1561	672	0.430493
Lalb_05242	0.795565	0.0236687	0.195941	0.963052	0.251641	0.577362	1403	525	0.374198
Lalb_05243	0.655252	0.00875738	0.17616	1.24272	1	1	1451	509	0.350793
Lalb_05245	0.63689	0.00761177	0.174604	1.11456	1	1	770	145	0.188312
Lalb_05249	0.684476	0.0107521	0.178768	1.27117	1	1	776	252	0.324742
Lalb_05253	0.7236	0.0142346	0.184595	1.04017	0.407134	0.640871	394	187	0.474619
Lalb_05262	0.651728	0.00850304	0.175866	0.586556	0.00700229	0.478193	493	246	0.498986
Lalb_05266	0.683132	0.0106717	0.178768	0.956385	0.239595	0.573468	650	338	0.52
Lalb_05267	0.638915	0.00772427	0.17489	1.04119	0.409246	0.642174	656	333	0.507622
Lalb_05270	0.761315	0.0186353	0.187704	0.817021	0.0688291	0.553557	816	422	0.517157
Lalb_05279	0.701102	0.0121856	0.180462	1.18311	1	1	1225	473	0.386122
Lalb_05286	0.738811	0.0159258	0.185655	0.869189	0.114952	0.553557	1156	464	0.401384
Lalb_05287	0.800778	0.0245088	0.196925	1.1239	1	1	2080	770	0.370192
Lalb_05294	0.680507	0.0105171	0.178768	0.680507	0.0168721	0.529874	590	272	0.461017
Lalb_05295	0.699122	0.0119818	0.17982	0.806679	0.0618945	0.553557	533	240	0.450281
Lalb_05335	0.287883	0.000253912	0.0799935	1.7273	1	1	632	237	0.375
Lalb_05337	0.729257	0.0148366	0.184669	1.51253	1	1	1250	438	0.3504
Lalb_05367	0.693404	0.011479	0.179485	1.07162	1	1	367	153	0.416894
Lalb_05369	0.600352	0.00577067	0.171629	1.2007	1	1	248	135	0.544355
Lalb_05378	0.743178	0.0163863	0.186292	0.611057	0.00874314	0.519334	817	449	0.549572
Lalb_05444	0.375852	0.000822139	0.148191	1.06491	1	1	386	157	0.406736
Lalb_05449	0.631378	0.00730286	0.17437	1.12245	1	1	990	413	0.417172
Lalb_05465	0.767083	0.0193584	0.187836	1.09583	1	1	263	107	0.406844
Lalb_05468	0.813743	0.0268143	0.199245	0.804056	0.0603097	0.553557	2025	915	0.451852
Lalb_05471	0.575518	0.00477153	0.168516	0.911236	0.167345	0.554354	1193	449	0.376362
Lalb_05475	0.671695	0.00989063	0.178768	1.34339	1	1	912	400	0.438596
Lalb_05502	0.732526	0.0151742	0.184669	0.926183	0.189284	0.56018	1833	972	0.530278
Lalb_05519	0.78125	0.0214022	0.19109	0.78125	0.0475336	0.551583	250	109	0.436
Lalb_05524	0.782128	0.0215357	0.191469	1.09498	1	1	269	144	0.535316
Lalb_05526	0.677205	0.0102834	0.178768	0.677205	0.0163077	0.529874	694	286	0.412104
Lalb_05532	0.637071	0.00762069	0.174604	1.06178	1	1	1392	458	0.329023
Lalb_05534	0.800545	0.0244797	0.196925	1.0257	0.376984	0.627037	1101	433	0.393279
Lalb_05545	0.588403	0.00530444	0.171629	1.17681	1	1	1649	639	0.387508
Lalb_05547	0.792884	0.0232463	0.195586	1.18933	1	1	1284	528	0.411215
Lalb_05549	0.56947	0.00452955	0.167911	1.0354	0.397134	0.635528	1012	397	0.392292
Lalb_05566	0.737992	0.0158348	0.185655	1.07624	1	1	2105	742	0.352494
Lalb_05567	0.784575	0.0219391	0.192695	1.08633	1	1	2105	748	0.355344
Lalb_05587	0.759069	0.0183331	0.18722	1.0627	1	1	339	135	0.39823
Lalb_05603	0.596665	0.00561312	0.171629	0.873168	0.11943	0.553557	1637	965	0.589493
Lalb_05625	0.76	0.0184522	0.18722	1.0032	0.329688	0.606715	418	235	0.562201
Lalb_05657	0.494231	0.0024561	0.159427	0.988462	0.300127	0.595269	257	121	0.470817
Lalb_05659	0.721432	0.0139919	0.184279	0.96191	0.249505	0.575445	554	192	0.34657
Lalb_05676	0.762762	0.018806	0.187704	0.899888	0.151686	0.553557	1440	822	0.570833
Lalb_05677	0.584795	0.00515655	0.171629	1.42022	1	1	400	139	0.3475
Lalb_05683	0.785714	0.0221259	0.193703	2.2449	1	1	275	99	0.36
Lalb_05697	0.688458	0.0111019	0.179485	1.12765	1	1	2355	896	0.380467
Lalb_05700	0.645017	0.00808192	0.175662	0.860022	0.105503	0.553557	192	66	0.34375
Lalb_05705	0.775507	0.0205481	0.190297	1.11726	1	1	1501	676	0.450366
Lalb_05727	0.757375	0.0181103	0.18722	0.722949	0.0257792	0.547936	713	288	0.403927
Lalb_05734	0.77714	0.0208241	0.190321	1.05574	0.440762	0.655628	1851	720	0.388979
Lalb_05735	0.44	0.00152286	0.152644	1.1	1	1	209	69	0.330144
Lalb_05751	0.644008	0.00802599	0.175662	0.729876	0.0276664	0.547936	2054	764	0.371957
Lalb_05752	0.781037	0.0213366	0.19109	1.04823	0.424727	0.649612	1494	544	0.364123
Lalb_05755	0.621951	0.00680113	0.174216	0.72561	0.0264483	0.547936	170	81	0.476471
Lalb_05787	0.697442	0.0118156	0.17982	1.27864	1	1	209	89	0.425837
Lalb_05790	0.764156	0.0189726	0.187704	1.13306	1	1	1048	407	0.388359
Lalb_05793	0.629266	0.00718991	0.174216	1.06975	1	1	673	208	0.309064
Lalb_05799	0.721719	0.0140201	0.184471	1.181	1	1	1015	433	0.426601
Lalb_05842	0.54386	0.00369478	0.160049	1.90351	1	1	155	53	0.341935
Lalb_05850	0.703578	0.0124058	0.181319	0.948301	0.225549	0.571608	513	281	0.547758
Lalb_05863	0.792303	0.0231398	0.195576	0.932121	0.198559	0.562529	769	265	0.344603
Lalb_05866	0.732759	0.0152029	0.184669	1.33621	1	1	705	257	0.364539
Lalb_05873	0.50709	0.00275215	0.159427	2.02836	1	1	599	300	0.500835
Lalb_05894	0.780578	0.0212667	0.19109	1.50912	1	1	351	166	0.472934
Lalb_05895	0.781607	0.0214438	0.19109	1.1538	1	1	824	300	0.364078
Lalb_05904	0.692777	0.0114208	0.179485	1.28659	1	1	211	93	0.440758
Lalb_05914	0.760978	0.0185565	0.187475	1.45278	1	1	334	139	0.416168
Lalb_05924	0.43266	0.00142517	0.152644	0.93743	0.207238	0.566179	257	120	0.466926
Lalb_05927	0.503401	0.00264889	0.159427	1.13265	1	1	296	112	0.378378
Lalb_05928	0.79889	0.0241729	0.196306	1.0447	0.416909	0.646062	620	230	0.370968
Lalb_05930	0.372043	0.000786518	0.146893	0.967311	0.25979	0.579338	412	162	0.393204
Lalb_05931	0.557573	0.00410968	0.163985	1.11515	1	1	389	137	0.352185
Lalb_05932	0.744818	0.016607	0.186958	0.827575	0.0766559	0.553557	515	176	0.341748
Lalb_05946	0.791846	0.0230755	0.195428	0.904967	0.158273	0.553557	788	345	0.437817
Lalb_05983	0.813824	0.0268326	0.199245	0.949461	0.22744	0.571608	1825	739	0.404932
Lalb_05989	0.725631	0.0144414	0.184595	0.984785	0.292743	0.59253	419	180	0.429594
Lalb_05995	0.751672	0.0174597	0.18722	1.0286	0.38272	0.629622	899	375	0.41713
Lalb_06028	0.737123	0.0157357	0.18562	1.04749	0.42297	0.648612	473	223	0.471459
Lalb_06040	0.691068	0.0113123	0.179485	0.571919	0.00611543	0.470718	639	328	0.513302
Lalb_06049	0.688462	0.0111019	0.179485	0.573718	0.00620521	0.470718	179	79	0.441341
Lalb_06073	0.808413	0.0258334	0.198317	0.855967	0.101439	0.553557	728	306	0.42033
Lalb_06074	0.804882	0.0251785	0.196925	1.0588	0.447315	0.657597	4433	1925	0.434243
Lalb_06092	0.256923	0.00016009	0.0652341	0.513846	0.00376417	0.450092	167	51	0.305389
Lalb_06093	0.750833	0.0173335	0.18722	0.6625	0.0141392	0.527769	371	184	0.495957
Lalb_06107	0.755216	0.0178393	0.18722	1.15081	1	1	848	311	0.366745
Lalb_06116	0.673757	0.01003	0.178768	1.60017	1	1	293	120	0.409556
Lalb_06125	0.764126	0.0189726	0.187704	1.04652	0.420813	0.647945	1233	545	0.442011
Lalb_06130	0.548024	0.0038094	0.160049	0.669807	0.015169	0.529874	795	332	0.41761
Lalb_06131	0.726316	0.0144983	0.184595	1.0831	1	1	1564	703	0.449488
Lalb_06132	0.709996	0.0129378	0.181319	1.10525	1	1	2804	1245	0.444009
Lalb_06135	0.676808	0.0102644	0.178768	1.03213	0.390536	0.63325	3377	1271	0.37637
Lalb_06138	0.611445	0.00627285	0.173273	1.03946	0.405758	0.640828	468	175	0.373932
Lalb_06139	0.751532	0.0174219	0.18722	1.41141	1	1	3331	1208	0.362654
Lalb_06142	0.288913	0.00025876	0.0799935	0.963043	0.251619	0.577362	443	142	0.320542
Lalb_06155	0.813889	0.0268348	0.199245	1.35648	1	1	293	114	0.389078
Lalb_06160	0.756515	0.0179958	0.18722	1.24825	1	1	1016	328	0.322835
Lalb_06167	0.752508	0.0175629	0.18722	0.852843	0.0982963	0.553557	1125	425	0.377778
Lalb_06177	0.78373	0.0218096	0.191885	0.909127	0.164244	0.554354	474	246	0.518987
Lalb_06188	0.612245	0.00630369	0.173273	1.12245	1	1	230	95	0.413043
Lalb_06190	0.283626	0.000235514	0.0795939	2.55263	1	1	194	55	0.283505
Lalb_06192	0.791962	0.0230932	0.195428	1.42553	1	1	335	156	0.465672
Lalb_06195	0.760234	0.0184692	0.18722	0.760234	0.0381508	0.551583	260	105	0.403846
Lalb_06201	0.697056	0.0117903	0.17982	0.755144	0.036047	0.551583	734	363	0.49455
Lalb_06211	0.775157	0.0204635	0.189925	0.638365	0.0111971	0.523906	464	202	0.435345
Lalb_06212	0.517762	0.00301314	0.159427	1.23349	1	1	2173	768	0.353428
Lalb_06216	0.646743	0.00819221	0.175662	0.754534	0.0358209	0.551583	422	172	0.407583
Lalb_06238	0.780938	0.0213235	0.19109	0.931645	0.197789	0.562529	1197	594	0.496241
Lalb_06241	0.705855	0.0125971	0.181319	0.882319	0.130154	0.553557	1301	620	0.476556
Lalb_06246	0.777357	0.0208611	0.190321	1.16604	1	1	1063	494	0.464722
Lalb_06252	0.61849	0.00663965	0.174216	0.865885	0.111388	0.553557	475	176	0.370526
Lalb_06303	0.72832	0.014704	0.184669	0.860742	0.106218	0.553557	339	144	0.424779
Lalb_06306	0.804653	0.0251515	0.196925	0.990342	0.303839	0.596065	423	169	0.399527
Lalb_06319	0.562893	0.00428228	0.166971	0.84434	0.090577	0.553557	179	101	0.564246
Lalb_06324	0.653528	0.00860718	0.175898	0.891175	0.14059	0.553557	1135	391	0.344493
Lalb_06326	0.774811	0.0204136	0.189835	1.09621	1	1	4680	1810	0.386752
Lalb_06382	0.764582	0.0190475	0.187704	0.903597	0.156658	0.553557	628	269	0.428344
Lalb_06386	0.67118	0.00983425	0.178768	1.00677	0.33708	0.609169	347	163	0.469741
Lalb_06390	0.798622	0.0241618	0.196306	1.09502	1	1	2308	1059	0.458839
Lalb_06404	0.654009	0.00865659	0.17616	1.21231	1	1	2044	716	0.350294
Lalb_06406	0.685757	0.0108614	0.178768	1.41437	1	1	687	254	0.369723
Lalb_06407	0.751377	0.0173903	0.18722	0.975926	0.275782	0.585965	3604	1301	0.360988
Lalb_06408	0.754677	0.0177928	0.18722	1.04494	0.417444	0.646255	1432	448	0.312849
Lalb_06412	0.765349	0.0191375	0.187704	0.612279	0.00884416	0.519334	182	70	0.384615
Lalb_06423	0.669601	0.00971223	0.178654	1.1904	1	1	1203	449	0.373234
Lalb_06436	0.745862	0.0167155	0.186958	0.932327	0.198851	0.562529	383	184	0.480418
Lalb_06446	0.772412	0.0201213	0.189785	0.834205	0.0819054	0.553557	874	344	0.393593
Lalb_06492	0.794348	0.0234818	0.195687	1.13478	1	1	763	328	0.429882
Lalb_06494	0.772809	0.0201753	0.189785	0.982385	0.288445	0.590683	1740	733	0.421264
Lalb_06508	0.758405	0.0182524	0.18722	1.05717	0.443734	0.655991	1171	454	0.387703
Lalb_06510	0.782446	0.021586	0.191469	1.05012	0.428387	0.650612	1637	567	0.346365
Lalb_06512	0.656888	0.00888043	0.17616	0.821111	0.0718191	0.553557	418	175	0.41866
Lalb_06514	0.791791	0.0230644	0.195428	1.08871	1	1	299	110	0.367893
Lalb_06518	0.762109	0.0187334	0.187704	0.849207	0.095021	0.553557	976	424	0.434426
Lalb_06519	0.68013	0.0104847	0.178768	0.958365	0.243293	0.573903	819	327	0.399267
Lalb_06522	0.806334	0.0254153	0.197531	1.08033	1	1	3731	1394	0.373626
Lalb_06540	0.503249	0.00264325	0.159427	0.670999	0.0153623	0.529874	327	154	0.470948
Lalb_06556	0.45168	0.00168256	0.153791	1.80672	1	1	437	144	0.329519
Lalb_06561	0.789572	0.0227081	0.194866	1.06661	1	1	1157	582	0.503025
Lalb_06574	0.495	0.00246164	0.159427	1.21	1	1	627	215	0.342903
Lalb_06576	0.503247	0.00264325	0.159427	0.75487	0.0359455	0.551583	155	50	0.322581
Lalb_06577	0.397253	0.00102153	0.152644	0.926923	0.190435	0.560221	241	87	0.360996
Lalb_06580	0.527428	0.00327937	0.159427	1.05486	0.438839	0.655602	782	299	0.382353
Lalb_06595	0.482346	0.00221829	0.159427	1.38916	1	1	1265	514	0.406324
Lalb_06598	0.668016	0.00959992	0.178607	1.01215	0.348392	0.614751	2000	629	0.3145
Lalb_06599	0.656837	0.00887675	0.17616	1.228	1	1	1289	425	0.329713
Lalb_06600	0.508929	0.00280049	0.159427	1.23214	1	1	966	385	0.398551
Lalb_06601	0.753451	0.0176851	0.18722	0.99084	0.30479	0.596065	2222	931	0.418992
Lalb_06603	0.378683	0.000846446	0.148191	1.48317	1	1	829	327	0.394451
Lalb_06605	0.378683	0.000846446	0.148191	1.48317	1	1	829	327	0.394451
Lalb_06606	0.655283	0.00875922	0.17616	0.918994	0.178163	0.556803	2771	1179	0.425478
Lalb_06608	0.478702	0.00214293	0.159427	1.27654	1	1	354	138	0.389831
Lalb_06613	0.711805	0.0130851	0.181319	1.38407	1	1	608	248	0.407895
Lalb_06615	0.526749	0.00325872	0.159427	1.28395	1	1	784	309	0.394133
Lalb_06617	0.41684	0.0012313	0.152644	1.0421	0.411681	0.643988	1314	423	0.321918
Lalb_06620	0.787609	0.0223946	0.194448	1.25799	1	1	2623	994	0.378955
Lalb_06622	0.240079	0.000116937	0.0542223	0.720238	0.0250136	0.547936	121	46	0.380165
Lalb_06623	0.7287	0.0147651	0.184669	1.23318	1	1	1025	387	0.377561
Lalb_06625	0.697673	0.0118371	0.17982	1.06795	1	1	5668	2416	0.426253
Lalb_06631	0.666764	0.00953265	0.178607	0.975753	0.275534	0.585965	1277	561	0.439311
Lalb_06633	0.480195	0.00216979	0.159427	0.880357	0.127707	0.553557	986	316	0.320487
Lalb_06634	0.688215	0.0110826	0.179485	1.22896	1	1	1457	491	0.336994
Lalb_06635	0.652542	0.00854868	0.175866	0.99435	0.31203	0.599956	1078	373	0.346011
Lalb_06636	0.462741	0.00188367	0.156359	1.15685	1	1	1058	383	0.362004
Lalb_06637	0.667581	0.00956253	0.178607	1.33516	1	1	863	338	0.391657
Lalb_06658	0.73254	0.0151762	0.184669	1.46508	1	1	2816	997	0.354048
Lalb_06659	0.731289	0.0150553	0.184669	1.32328	1	1	938	330	0.351812
Lalb_06661	0.592234	0.005435	0.171629	1.42136	1	1	575	206	0.358261
Lalb_06662	0.808906	0.0259103	0.198317	1.12669	1	1	1077	393	0.364903
Lalb_06663	0.751344	0.017384	0.18722	0.606855	0.00841426	0.509669	817	352	0.430845
Lalb_06667	0.788491	0.0225424	0.194778	1.13566	1	1	6423	2095	0.326172
Lalb_06668	0.460598	0.00183842	0.156359	1.16685	1	1	1130	384	0.339823
Lalb_06671	0.733522	0.015285	0.184669	1.22254	1	1	460	151	0.328261
Lalb_06672	0.574183	0.00471681	0.167911	1.10735	1	1	651	254	0.390169
Lalb_06674	0.797515	0.0240009	0.196306	0.966401	0.258093	0.579338	3232	1183	0.366027
Lalb_06675	0.400468	0.00105729	0.152644	1.11241	1	1	722	255	0.353186
Lalb_06679	0.350192	0.000602163	0.132553	0.75875	0.0375662	0.551583	607	210	0.345964
Lalb_06681	0.79089	0.0229071	0.195269	1.00179	0.326997	0.605622	823	250	0.303767
Lalb_06682	0.651666	0.00850121	0.175866	1.58262	1	1	271	112	0.413284
Lalb_06684	0.776277	0.020685	0.190321	0.99191	0.306976	0.597177	661	248	0.375189
Lalb_06685	0.769258	0.0196874	0.189085	1.17566	1	1	2313	812	0.351059
Lalb_06686	0.285279	0.000242682	0.0795939	1.14112	1	1	412	170	0.412621
Lalb_06692	0.71025	0.0129697	0.181319	0.871671	0.117679	0.553557	960	345	0.359375
Lalb_06696	0.578755	0.00489755	0.16986	1.15751	1	1	316	177	0.560127
Lalb_06709	0.787633	0.022399	0.194448	0.787633	0.0508407	0.552608	1130	567	0.50177
Lalb_06710	0.768977	0.0196185	0.188571	1.09195	1	1	1214	565	0.465404
Lalb_06715	0.72993	0.0148897	0.184669	0.558182	0.00544291	0.455518	752	265	0.352394
Lalb_06732	0.574291	0.00472002	0.167911	1.06023	1	1	710	343	0.483099
Lalb_06735	0.724522	0.0143339	0.184595	0.848084	0.094066	0.553557	4159	1744	0.419332
Lalb_06737	0.299716	0.000300792	0.084972	0.899148	0.150823	0.553557	422	161	0.381517
Lalb_06738	0.424208	0.00131498	0.152644	1.16099	1	1	1196	464	0.38796
Lalb_06741	0.796331	0.0238135	0.196306	1.01753	0.359576	0.619284	545	224	0.411009
Lalb_06755	0.628653	0.00717055	0.174216	0.847316	0.0933494	0.553557	476	264	0.554622
Lalb_06761	0.525253	0.00322337	0.159427	0.525253	0.00413956	0.450092	182	75	0.412088
Lalb_06770	0.740584	0.0161225	0.185967	1.06973	1	1	2764	986	0.356729
Lalb_06771	0.593728	0.00548313	0.171629	1.11324	1	1	1278	457	0.35759
Lalb_06774	0.742621	0.0163197	0.185976	1.16515	1	1	1258	627	0.49841
Lalb_06776	0.72984	0.0148856	0.184669	1.05421	0.437375	0.655247	1251	438	0.35012
Lalb_06777	0.639153	0.00772963	0.17489	1.17178	1	1	604	216	0.357616
Lalb_06779	0.773438	0.0202554	0.189785	1.41429	1	1	998	427	0.427856
Lalb_06796	0.706495	0.0126682	0.181319	1.08052	1	1	2327	824	0.354104
Lalb_06802	0.636364	0.00759038	0.174604	0.763636	0.0396309	0.551583	532	239	0.449248
Lalb_06806	0.798905	0.0241752	0.196306	0.824676	0.0743921	0.553557	1632	873	0.534926
Lalb_06840	0.813454	0.0267665	0.199245	1.17137	1	1	682	291	0.426686
Lalb_06871	0.704427	0.0124846	0.181319	0.866987	0.112612	0.553557	552	228	0.413043
Lalb_06877	0.763864	0.0189342	0.187704	0.998899	0.320924	0.602802	854	341	0.399297
Lalb_06878	0.795869	0.0237221	0.195941	0.994837	0.312952	0.600434	5167	1863	0.360557
Lalb_06881	0.75922	0.0183543	0.18722	1.21935	1	1	1763	783	0.444129
Lalb_06896	0.742215	0.0162802	0.185967	0.878939	0.126171	0.553557	954	444	0.465409
Lalb_06900	0.52106	0.00310911	0.159427	1.26791	1	1	1435	576	0.401394
Lalb_06901	0.602377	0.00585989	0.171629	1.35078	1	1	1843	646	0.350515
Lalb_06926	0.624252	0.00690229	0.174216	0.429173	0.00181357	0.426643	991	354	0.357215
Lalb_06927	0.21149	6.3605e-05	0.0356373	0.84596	0.0921194	0.553557	335	114	0.340299
Lalb_06936	0.646923	0.00820308	0.175662	0.926276	0.189401	0.56018	1399	617	0.441029
Lalb_06953	0.798872	0.0241729	0.196306	1.75752	1	1	170	66	0.388235
Lalb_06979	0.67773	0.0103251	0.178768	1.0701	1	1	690	280	0.405797
Lalb_06985	0.792389	0.0231708	0.195586	0.742864	0.0316208	0.551583	583	217	0.372213
Lalb_06988	0.508544	0.00279622	0.159427	0.847573	0.0936269	0.553557	372	134	0.360215
Lalb_06989	0.536746	0.00351035	0.159427	0.805119	0.060902	0.553557	604	214	0.354305
Lalb_07023	0.548336	0.00381554	0.160049	1.41302	1	1	1754	594	0.338655
Lalb_07024	0.736457	0.0156574	0.18562	0.894269	0.144575	0.553557	905	371	0.409945
Lalb_07025	0.415992	0.00121731	0.152644	1.38664	1	1	1967	684	0.347738
Lalb_07031	0.752367	0.017546	0.18722	1.02107	0.367072	0.62292	454	184	0.405286
Lalb_07035	0.610612	0.00623865	0.173273	1.03041	0.386746	0.631828	1299	523	0.402617
Lalb_07045	0.790235	0.0228053	0.195079	1.03978	0.406392	0.640871	299	170	0.568562
Lalb_07060	0.803119	0.0248882	0.196925	1.0039	0.331182	0.606798	824	341	0.413835
Lalb_07069	0.59901	0.00571022	0.171629	1.17306	1	1	1512	493	0.326058
Lalb_07078	0.643887	0.00802058	0.175662	1.159	1	1	880	331	0.376136
Lalb_07080	0.498891	0.00254368	0.159427	0.783972	0.048872	0.551583	450	159	0.353333
Lalb_07083	0.793636	0.0233351	0.195622	1.41091	1	1	485	213	0.439175
Lalb_07097	0.701062	0.0121797	0.180462	0.937063	0.206656	0.566179	2857	1286	0.450123
Lalb_07104	0.626386	0.00703705	0.174216	0.751663	0.0348112	0.551583	226	85	0.376106
Lalb_07110	0.523738	0.0031749	0.159427	0.799389	0.0574844	0.553557	641	305	0.475819
Lalb_07123	0.567718	0.00446908	0.167911	0.946197	0.221829	0.569116	374	170	0.454545
Lalb_07138	0.441558	0.00154879	0.152644	0.441558	0.002039	0.426643	238	71	0.298319
Lalb_07139	0.621567	0.00678547	0.174216	1.15363	1	1	6957	2456	0.353026
Lalb_07143	0.47619	0.00211353	0.159427	0.714286	0.0235981	0.543484	200	82	0.41
Lalb_07148	0.394673	0.000988257	0.152644	0.902109	0.154907	0.553557	254	138	0.543307
Lalb_07159	0.800014	0.0243923	0.196925	0.890582	0.139904	0.553557	2086	748	0.358581
Lalb_07172	0.691635	0.0113491	0.179485	0.796693	0.055885	0.553557	4268	2420	0.56701
Lalb_07174	0.572022	0.00464141	0.167911	0.735457	0.029289	0.547936	236	114	0.483051
Lalb_07176	0.807595	0.0256864	0.198314	0.927875	0.191881	0.561475	952	471	0.494748
Lalb_07184	0.809814	0.0260689	0.198317	1.01548	0.355072	0.617279	1292	637	0.493034
Lalb_07194	0.811827	0.026423	0.198668	0.811827	0.0652131	0.553557	429	184	0.428904
Lalb_07195	0.295684	0.000284981	0.0833074	0.887052	0.135744	0.553557	161	66	0.409938
Lalb_07202	0.737017	0.0157254	0.18562	0.99337	0.310027	0.598899	899	336	0.373749
Lalb_07225	0.809971	0.0260848	0.198317	1.02259	0.370232	0.623949	1831	853	0.465866
Lalb_07231	0.579231	0.00490565	0.16986	0.801065	0.0584901	0.553557	1169	616	0.526946
Lalb_07236	0.652095	0.00851216	0.175866	0.995302	0.313879	0.600447	716	297	0.414804
Lalb_07265	0.742421	0.0162948	0.185967	0.519694	0.00394353	0.450092	311	130	0.418006
Lalb_07297	0.731137	0.015039	0.184669	0.865178	0.110615	0.553557	4758	1770	0.372005
Lalb_07317	0.606389	0.00602064	0.172622	1.13368	1	1	907	373	0.411246
Lalb_07318	0.535301	0.00347583	0.159427	1.0706	1	1	859	331	0.385332
Lalb_07319	0.740251	0.016079	0.185967	0.793126	0.053876	0.55319	480	191	0.397917
Lalb_07334	0.767196	0.019382	0.187836	1.21473	1	1	290	135	0.465517
Lalb_07341	0.460487	0.00183455	0.156359	0.711661	0.0229753	0.543484	989	310	0.313448
Lalb_07342	0.748293	0.0169895	0.18722	1.1848	1	1	1589	553	0.348018
Lalb_07343	0.689028	0.0111385	0.179485	0.725293	0.0263772	0.547936	626	263	0.420128
Lalb_07346	0.75517	0.0178329	0.18722	0.931912	0.198225	0.562529	2306	761	0.330009
Lalb_07354	0.73588	0.0155873	0.18562	1.13212	1	1	895	260	0.290503
Lalb_07357	0.732358	0.0151639	0.184669	0.987091	0.297384	0.59409	1073	369	0.343896
Lalb_07358	0.766768	0.0193197	0.187836	0.936116	0.205062	0.565838	4348	1927	0.443192
Lalb_07364	0.765127	0.0191075	0.187704	1.00055	0.324643	0.605162	428	173	0.404206
Lalb_07365	0.637155	0.00762782	0.174604	1.30784	1	1	778	305	0.392031
Lalb_07366	0.546485	0.00377263	0.160049	1.23678	1	1	779	331	0.424904
Lalb_07368	0.638139	0.00768494	0.17489	1.16992	1	1	256	141	0.550781
Lalb_07390	0.596049	0.00557973	0.171629	0.794732	0.0548204	0.553557	875	415	0.474286
Lalb_07427	0.695914	0.0117084	0.17982	0.937971	0.208152	0.566386	659	301	0.456753
Lalb_07429	0.810008	0.0260893	0.198317	0.873956	0.120307	0.553557	1934	852	0.440538
Lalb_07434	0.507002	0.00274931	0.159427	1.06009	1	1	1491	509	0.341382
Lalb_07436	0.695918	0.0117103	0.17982	0.845044	0.0912153	0.553557	341	168	0.492669
Lalb_07448	0.459559	0.00182296	0.156359	1.21455	1	1	1500	613	0.408667
Lalb_07450	0.648551	0.00829736	0.175866	0.741201	0.0311265	0.551583	537	155	0.288641
Lalb_07452	0	7.08698e-08	8.66351e-05	1.37993	1	1	220	67	0.304545
Lalb_07453	0.741639	0.01622	0.185967	1.10403	1	1	4620	2097	0.453896
Lalb_07462	0.642999	0.00797014	0.175662	0.826713	0.0760377	0.553557	185	91	0.491892
Lalb_07470	0.730224	0.0149183	0.184669	1.10793	1	1	5194	2587	0.498075
Lalb_07477	0.711201	0.0130473	0.181319	1.2446	1	1	527	272	0.516129
Lalb_07486	0.765803	0.0191996	0.187836	1.11732	1	1	1913	781	0.408259
Lalb_07495	0.800681	0.0244998	0.196925	1.32879	1	1	1597	615	0.385097
Lalb_07501	0.678058	0.0103384	0.178768	1.45782	1	1	754	299	0.396552
Lalb_07507	0.75755	0.0181378	0.18722	1.06618	1	1	602	293	0.486711
Lalb_07519	0.75953	0.0183777	0.18722	1.13929	1	1	868	274	0.315668
Lalb_07537	0.769855	0.0197391	0.189085	1.24643	1	1	673	271	0.402675
Lalb_07543	0.47027	0.00201423	0.159427	0.47027	0.00258917	0.436516	203	72	0.35468
Lalb_07545	0.481831	0.00221154	0.159427	1.28488	1	1	221	75	0.339367
Lalb_07576	0.807032	0.0255553	0.197836	0.946176	0.221776	0.569116	850	350	0.411765
Lalb_07580	0.395667	0.000997104	0.152644	1.27831	1	1	1145	389	0.339738
Lalb_07598	0.795109	0.0235974	0.195687	1.25543	1	1	616	243	0.394481
Lalb_07616	0.752326	0.0175418	0.18722	1.02101	0.36696	0.622888	647	341	0.527048
Lalb_07619	0.757932	0.0182163	0.18722	1.38954	1	1	215	83	0.386047
Lalb_07628	0.592714	0.00546486	0.171629	1.44886	1	1	461	181	0.392625
Lalb_07629	0.760319	0.0184756	0.18722	0.841782	0.0885073	0.553557	848	354	0.417453
Lalb_07664	0.811915	0.0264367	0.198668	1.08255	1	1	212	97	0.457547
Lalb_07674	0.779196	0.0210767	0.190795	1.02038	0.365341	0.622116	1343	539	0.40134
Lalb_07675	0.514388	0.00293657	0.159427	1.02878	0.383008	0.629622	606	218	0.359736
Lalb_07684	0.560242	0.00418324	0.165333	1.12048	1	1	518	224	0.432432
Lalb_07698	0.667122	0.00954572	0.178607	0.733834	0.028779	0.547936	293	133	0.453925
Lalb_07708	0.76601	0.0192275	0.187836	0.932534	0.199183	0.562794	778	306	0.393316
Lalb_07730	0.770456	0.019806	0.189156	0.939956	0.211629	0.567906	1838	977	0.531556
Lalb_07746	0.70751	0.0127435	0.181319	1.31395	1	1	716	337	0.47067
Lalb_07767	0.300483	0.000303314	0.084972	0.751208	0.0346282	0.551583	311	153	0.491961
Lalb_07788	0.481352	0.00219536	0.159427	1.23776	1	1	413	157	0.380145
Lalb_07797	0.714932	0.0133867	0.182202	0.536199	0.00449482	0.450092	158	60	0.379747
Lalb_07802	0.763395	0.0188807	0.187704	1.45045	1	1	644	263	0.408385
Lalb_07803	0.802691	0.0248208	0.196925	1.1467	1	1	2397	868	0.362119
Lalb_07804	0.813714	0.0268052	0.199245	1.08495	1	1	876	377	0.430365
Lalb_07806	0.731756	0.0151024	0.184669	0.996002	0.315289	0.600501	3179	1370	0.430953
Lalb_07817	0.803537	0.0249489	0.196925	0.958605	0.24376	0.573903	1415	640	0.452297
Lalb_07822	0.65155	0.00849757	0.175866	0.910253	0.165795	0.554354	1525	800	0.52459
Lalb_07852	0.610105	0.00621131	0.173273	0.721034	0.0251952	0.547936	337	160	0.474777
Lalb_07857	0.646739	0.00819221	0.175662	1.00604	0.335736	0.608844	595	259	0.435294
Lalb_07859	0.763056	0.0188337	0.187704	1.11188	1	1	1381	510	0.369298
Lalb_07860	0.738002	0.0158369	0.185655	1.11951	1	1	4669	1733	0.371172
Lalb_07865	0.515452	0.00296107	0.159427	1.34018	1	1	1371	653	0.476295
Lalb_07866	0.652661	0.00855234	0.175866	1.3295	1	1	2494	910	0.364876
Lalb_07867	0.809405	0.0259919	0.198317	0.907245	0.161595	0.554354	2508	1067	0.425439
Lalb_07868	0.693338	0.0114731	0.179485	1.15556	1	1	958	320	0.334029
Lalb_07871	0.745056	0.0166425	0.186958	1.21918	1	1	2048	856	0.417969
Lalb_07882	0.554286	0.00399761	0.162783	1.4781	1	1	194	67	0.345361
Lalb_07891	0.764803	0.0190754	0.187704	1.03248	0.39123	0.633458	558	242	0.433692
Lalb_07895	0.712662	0.0131409	0.181319	0.91628	0.174359	0.556782	439	189	0.430524
Lalb_07903	0.499552	0.00255906	0.159427	0.899194	0.150878	0.553557	446	210	0.470852
Lalb_07911	0.707721	0.0127771	0.181319	0.900735	0.152916	0.553557	350	148	0.422857
Lalb_07937	0.793682	0.023384	0.195622	1.33934	1	1	1363	471	0.345561
Lalb_07938	0.740652	0.0161329	0.185967	0.976315	0.276526	0.585965	678	284	0.418879
Lalb_07942	0.641219	0.00784254	0.17489	0.961829	0.249319	0.575445	509	179	0.35167
Lalb_07950	0.760195	0.0184607	0.18722	1.08599	1	1	245	95	0.387755
Lalb_07952	0.596054	0.00557973	0.171629	1.1176	1	1	574	251	0.437282
Lalb_07959	0.449332	0.00165103	0.152644	1.0784	1	1	619	235	0.379645
Lalb_07960	0.712036	0.013099	0.181319	1.46857	1	1	1266	478	0.377567
Lalb_07963	0.755747	0.0179154	0.18722	1.13362	1	1	263	106	0.403042
Lalb_07972	0.676948	0.0102701	0.178768	1.6033	1	1	849	310	0.365135
Lalb_07973	0.768827	0.0195863	0.188551	1.07145	1	1	4156	1443	0.347209
Lalb_07977	0.69974	0.0120601	0.179991	1.04961	0.427476	0.65058	674	238	0.353116
Lalb_07983	0.772655	0.0201537	0.189785	0.921515	0.181965	0.55814	4082	1518	0.371877
Lalb_07997	0.783053	0.0216956	0.191866	0.880935	0.128462	0.553557	402	185	0.460199
Lalb_08008	0.652816	0.00856513	0.175866	1.06824	1	1	647	283	0.437403
Lalb_08020	0.745833	0.0167113	0.186958	0.652604	0.0127881	0.527769	179	88	0.49162
Lalb_08039	0.811574	0.0263685	0.198548	0.93331	0.200418	0.562794	575	239	0.415652
Lalb_08087	0.468549	0.00198663	0.159427	0.780915	0.0473237	0.551583	401	144	0.359102
Lalb_08092	0.626016	0.00702128	0.174216	1.13821	1	1	609	210	0.344828
Lalb_08096	0.585873	0.00517949	0.171629	0.781163	0.0474374	0.551583	470	171	0.36383
Lalb_08097	0.587212	0.00523203	0.171629	1.23315	1	1	574	200	0.348432
Lalb_08100	0.571429	0.004627	0.167911	2.47619	1	1	299	160	0.535117
Lalb_08107	0.516346	0.00297696	0.159427	1.37692	1	1	358	129	0.360335
Lalb_08108	0.75572	0.0179154	0.18722	0.620486	0.00948266	0.521219	1534	885	0.576923
Lalb_08116	0.629121	0.00718991	0.174216	1.34812	1	1	229	101	0.441048
Lalb_08131	0.370356	0.000768848	0.146794	1.11107	1	1	476	150	0.315126
Lalb_08133	0.793288	0.023304	0.195622	1.09549	1	1	771	287	0.372244
Lalb_08147	0.802844	0.024841	0.196925	1.11506	1	1	414	193	0.466184
Lalb_08152	0.763415	0.0188807	0.187704	0.654355	0.0130332	0.527769	313	111	0.354633
Lalb_08161	0.783164	0.0217241	0.191866	1.02152	0.368067	0.623359	701	292	0.416548
Lalb_08167	0.371155	0.000775072	0.146794	0.866029	0.111565	0.553557	362	173	0.477901
Lalb_08173	0.696729	0.0117669	0.17982	1.21927	1	1	394	136	0.345178
Lalb_08182	0.78082	0.0213169	0.19109	0.950563	0.229254	0.572468	971	353	0.363543
Lalb_08211	0.809942	0.0260825	0.198317	0.925647	0.188208	0.560026	277	101	0.364621
Lalb_08238	0.502073	0.00262074	0.159427	0.976254	0.276411	0.585965	1157	414	0.357822
Lalb_08240	0.2525	0.000149394	0.0652341	1.01	0.34366	0.613017	202	80	0.39604
Lalb_08247	0.366667	0.000732766	0.146794	0.88	0.127303	0.553557	594	181	0.304714
Lalb_08248	0.446317	0.00160968	0.152644	0.956393	0.239595	0.573468	946	438	0.463002
Lalb_08256	0.762334	0.0187633	0.187704	1.22636	1	1	610	279	0.457377
Lalb_08260	0.69006	0.0112466	0.179485	1.07822	1	1	456	206	0.451754
Lalb_08267	0.738668	0.0159154	0.185655	1.47734	1	1	239	108	0.451883
Lalb_08268	0.236364	0.000112925	0.0542223	0.945455	0.220656	0.569116	182	57	0.313187
Lalb_08281	0.630746	0.00725869	0.174299	1.25148	1	1	1793	869	0.484663
Lalb_08287	0.804658	0.0251515	0.196925	0.938767	0.209491	0.566386	1160	696	0.6
Lalb_08291	0.728028	0.0146775	0.184669	1.03137	0.38887	0.632742	526	187	0.355513
Lalb_08296	0.81049	0.0261664	0.198343	0.926274	0.18939	0.56018	872	491	0.563073
Lalb_08298	0.779145	0.0210724	0.190795	1.38188	1	1	1888	719	0.380826
Lalb_08299	0.728543	0.0147284	0.184669	1.05234	0.433077	0.652811	6379	2865	0.44913
Lalb_08301	0.640603	0.00780307	0.17489	0.996494	0.316296	0.600654	203	108	0.53202
Lalb_08303	0.760481	0.0184968	0.187294	0.848909	0.0947571	0.553557	1193	520	0.435876
Lalb_08335	0.684348	0.0107502	0.178768	1.04933	0.426891	0.650544	578	226	0.391003
Lalb_08354	0.672836	0.00996025	0.178768	0.807403	0.0623982	0.553557	349	148	0.424069
Lalb_08365	0.749501	0.017153	0.18722	1.18342	1	1	1502	676	0.450067
Lalb_08378	0.813223	0.0267142	0.199195	1.0843	1	1	164	110	0.670732
Lalb_08392	0.725926	0.0144577	0.184595	0.967901	0.260689	0.579338	245	90	0.367347
Lalb_08404	0.613164	0.00633799	0.173578	1.11484	1	1	647	232	0.358578
Lalb_08405	0.617863	0.00659985	0.174216	1.23573	1	1	596	227	0.380872
Lalb_08410	0.655229	0.00875555	0.17616	1.21685	1	1	401	131	0.326683
Lalb_08422	0.462632	0.00188237	0.156359	1.12353	1	1	665	277	0.416541
Lalb_08434	0.774411	0.0203767	0.189785	0.829726	0.0783469	0.553557	230	131	0.569565
Lalb_08437	0.795152	0.0236041	0.195687	0.993939	0.311217	0.599956	164	58	0.353659
Lalb_08471	0.798186	0.0240969	0.196306	0.897959	0.149379	0.553557	176	84	0.477273
Lalb_08490	0.343939	0.000553589	0.124069	1.26111	1	1	227	91	0.400881
Lalb_08498	0.796296	0.0238113	0.196306	0.637037	0.0110739	0.523906	172	66	0.383721
Lalb_08502	0.777625	0.0208828	0.190321	1.07887	1	1	2829	1271	0.449275
Lalb_08509	0.571587	0.004627	0.167911	1.02886	0.383452	0.630146	721	278	0.385576
Lalb_08510	0.611542	0.00627799	0.173273	0.80466	0.0606947	0.553557	681	291	0.427313
Lalb_08513	0.703625	0.0124097	0.181319	1.02345	0.371976	0.624576	420	165	0.392857
Lalb_08514	0.52014	0.00308287	0.159427	1.51088	1	1	1164	436	0.37457
Lalb_08524	0.806574	0.0254649	0.197531	1.02655	0.378541	0.627329	899	443	0.49277
Lalb_08528	0.72381	0.0142589	0.184595	0.72381	0.0259736	0.547936	456	181	0.39693
Lalb_08530	0.55893	0.00414093	0.164743	0.679031	0.0166019	0.529874	4282	1934	0.451658
Lalb_08532	0.605194	0.00596298	0.171701	1.05521	0.439566	0.655628	1823	691	0.379046
Lalb_08533	0.696079	0.0117201	0.17982	1.07576	1	1	1873	597	0.31874
Lalb_08536	0.550038	0.00387397	0.160049	0.825057	0.074683	0.553557	360	162	0.45
Lalb_08538	0.689935	0.011235	0.179485	1.0199	0.364484	0.622116	1275	415	0.32549
Lalb_08542	0.758065	0.0182248	0.18722	0.758065	0.037322	0.551583	188	71	0.37766
Lalb_08543	0.66852	0.00963733	0.178607	1.12433	1	1	1246	405	0.32504
Lalb_08544	0.674603	0.0100866	0.178768	0.481859	0.00287341	0.442723	170	85	0.5
Lalb_08561	0.323611	0.000429177	0.108889	0.970833	0.266105	0.581819	233	111	0.476395
Lalb_08562	0.778526	0.0210048	0.190717	0.958186	0.242982	0.573903	338	151	0.446746
Lalb_08563	0.761836	0.0186822	0.187704	0.90468	0.158038	0.553557	1058	422	0.398866
Lalb_08573	0.75627	0.0179789	0.18722	1.21003	1	1	747	372	0.497992
Lalb_08591	0.160038	1.61313e-05	0.0114167	0.480114	0.00281418	0.442723	169	65	0.384615
Lalb_08592	0.657115	0.00889514	0.17616	0.578666	0.00653589	0.470718	17757	9501	0.535057
Lalb_08603	0.629617	0.00720401	0.174216	0.891957	0.141578	0.553557	1427	468	0.327961
Lalb_08605	0.805027	0.0252033	0.196925	0.920031	0.179677	0.556836	1185	408	0.344304
Lalb_08606	0.746162	0.0167447	0.186958	1.33524	1	1	1361	532	0.390889
Lalb_08609	0.665869	0.00944123	0.178607	0.924818	0.186898	0.560026	835	453	0.542515
Lalb_08633	0.777092	0.0208219	0.190321	1.04244	0.412378	0.644085	1133	489	0.431598
Lalb_08670	0.806507	0.0254604	0.197531	1.07534	1	1	314	169	0.538217
Lalb_08682	0.756873	0.018034	0.18722	1.23971	1	1	2529	883	0.34915
Lalb_08689	0.447552	0.00163471	0.152644	1.06294	1	1	560	311	0.555357
Lalb_08690	0.788235	0.0224961	0.194778	1.18235	1	1	268	128	0.477612
Lalb_08724	0.621243	0.00676982	0.174216	1.14691	1	1	566	220	0.388693
Lalb_08729	0.779967	0.0211902	0.190972	0.79023	0.052327	0.55276	1075	649	0.603721
Lalb_08730	0.7094	0.0129041	0.181319	0.997374	0.317962	0.601725	1375	885	0.643636
Lalb_08739	0.73658	0.0156759	0.18562	0.841806	0.0885215	0.553557	444	184	0.414414
Lalb_08753	0.624173	0.00689705	0.174216	1.56043	1	1	224	120	0.535714
Lalb_08775	0.766408	0.0192661	0.187836	0.908996	0.163858	0.554354	1058	489	0.462193
Lalb_08776	0.74464	0.0165883	0.186958	1.07481	1	1	3550	2013	0.567042
Lalb_08793	0.756977	0.0180594	0.18722	0.923143	0.18464	0.560026	1327	539	0.406179
Lalb_08797	0.665007	0.00939838	0.178607	1.07215	1	1	1169	587	0.502139
Lalb_08802	0.788559	0.0225534	0.194778	1.29549	1	1	512	191	0.373047
Lalb_08803	0.794028	0.0234217	0.195622	0.929181	0.193888	0.562038	1282	555	0.432917
Lalb_08898	0.65697	0.0088841	0.17616	1.25681	1	1	870	351	0.403448
Lalb_08908	0.562912	0.00428386	0.166971	0.884576	0.132702	0.553557	317	127	0.400631
Lalb_08924	0.631897	0.00732938	0.17437	1.03401	0.394455	0.63432	304	147	0.483553
Lalb_08925	0.652601	0.00855051	0.175866	0.974432	0.272851	0.585377	2286	1012	0.442695
Lalb_08926	0.713805	0.0132487	0.181743	0.847643	0.0936981	0.553557	1007	408	0.405164
Lalb_08979	0.814482	0.0269693	0.199921	1.10408	1	1	1373	551	0.401311
Lalb_08985	0.80216	0.0247354	0.196925	1.1188	1	1	1462	529	0.361833
Lalb_08988	0.58355	0.00509931	0.171629	0.985551	0.294441	0.593167	1410	660	0.468085
Lalb_08990	0.792373	0.0231664	0.195586	0.905569	0.159297	0.554354	374	171	0.457219
Lalb_08993	0.588362	0.00530279	0.171629	0.980603	0.285038	0.58922	182	61	0.335165
Lalb_08997	0.445626	0.00160219	0.152644	1.01857	0.361645	0.620563	754	365	0.484085
Lalb_09014	0.771121	0.0198988	0.189503	0.960439	0.24687	0.574717	4576	1991	0.435096
Lalb_09015	0.710582	0.0129895	0.181319	0.947443	0.224069	0.570458	1334	456	0.341829
Lalb_09016	0.756762	0.0180213	0.18722	0.683345	0.0173264	0.529874	2478	1328	0.535916
Lalb_09023	0.689083	0.0111404	0.179485	1.2331	1	1	796	304	0.38191
Lalb_09024	0.780072	0.0212011	0.190972	1.49774	1	1	993	361	0.363545
Lalb_09040	0.797491	0.0239987	0.196306	0.797491	0.0564138	0.553557	445	179	0.402247
Lalb_09045	0.487879	0.00232829	0.159427	1.46364	1	1	161	52	0.322981
Lalb_09057	0.794679	0.0235418	0.195687	1.22258	1	1	772	319	0.413212
Lalb_09067	0.362051	0.000694001	0.141398	0.724103	0.0260385	0.547936	353	178	0.504249
Lalb_09068	0.73255	0.0151783	0.184669	0.874334	0.120745	0.553557	887	388	0.43743
Lalb_09080	0.787111	0.0223307	0.194448	1.04948	0.427273	0.65058	800	314	0.3925
Lalb_09092	0.595745	0.00556639	0.171629	1.3617	1	1	232	105	0.452586
Lalb_09097	0.807692	0.025727	0.198314	0.949038	0.226747	0.571608	756	387	0.511905
Lalb_09099	0.791113	0.0229293	0.195269	1.15071	1	1	628	266	0.423567
Lalb_09104	0.722606	0.0141273	0.184595	0.989415	0.301882	0.595462	1254	682	0.54386
Lalb_09105	0.773076	0.0202056	0.189785	1.33531	1	1	485	237	0.48866
Lalb_09109	0.589661	0.00534401	0.171629	1.08105	1	1	1403	593	0.422666
Lalb_09110	0.783308	0.021757	0.191866	1.11312	1	1	1351	516	0.381939
Lalb_09124	0.802124	0.0247152	0.196925	0.633256	0.0106756	0.523906	652	251	0.384969
Lalb_09125	0.728976	0.0147978	0.184669	0.89097	0.140328	0.553557	601	246	0.409318
Lalb_09133	0.813908	0.0268485	0.199245	1.41077	1	1	419	183	0.436754
Lalb_09149	0.75405	0.0177484	0.18722	0.848306	0.0942084	0.553557	448	195	0.435268
Lalb_09153	0.804781	0.0251672	0.196925	1.16246	1	1	1141	394	0.345311
Lalb_09155	0.351933	0.000613964	0.132553	0.653589	0.0129105	0.527769	865	266	0.307514
Lalb_09164	0.712728	0.0131409	0.181319	1.12309	1	1	937	419	0.447172
Lalb_09177	0.723716	0.0142487	0.184595	0.807222	0.062283	0.553557	794	338	0.425693
Lalb_09180	0.610042	0.00621131	0.173273	1.24449	1	1	1146	435	0.379581
Lalb_09182	0.628364	0.00715823	0.174216	1.25673	1	1	324	130	0.401235
Lalb_09194	0.706816	0.01269	0.181319	1.06022	1	1	617	222	0.359806
Lalb_09204	0.576649	0.00481184	0.168516	1.21737	1	1	810	319	0.393827
Lalb_09214	0.403089	0.00108317	0.152644	1.00772	0.338848	0.610211	348	144	0.413793
Lalb_09225	0.793981	0.0234151	0.195622	1.24769	1	1	245	93	0.379592
Lalb_09237	0.628959	0.00718111	0.174216	0.838612	0.0856494	0.553557	278	103	0.370504
Lalb_09249	0.700302	0.0121248	0.180462	0.964567	0.254458	0.578615	2205	819	0.371429
Lalb_09263	0.807711	0.025727	0.198314	1.23532	1	1	764	254	0.332461
Lalb_09266	0.420981	0.0012724	0.152644	1.21032	1	1	927	415	0.447681
Lalb_09275	0.672783	0.00995648	0.178768	1.14373	1	1	616	193	0.313312
Lalb_09291	0.641968	0.00789103	0.17505	0.770362	0.0423296	0.551583	227	86	0.378855
Lalb_09294	0.777802	0.0209199	0.190321	1.38276	1	1	401	138	0.34414
Lalb_09298	0.808853	0.0259058	0.198317	1.11217	1	1	434	186	0.428571
Lalb_09305	0.530931	0.00335196	0.159427	0.84064	0.0873252	0.553557	658	247	0.37538
Lalb_09306	0.68521	0.0108192	0.178768	1.45103	1	1	726	272	0.374656
Lalb_09309	0.73854	0.015901	0.185655	1.10781	1	1	727	310	0.42641
Lalb_09339	0.80155	0.0246187	0.196925	1.02016	0.364961	0.622116	188	103	0.547872
Lalb_09340	0.733504	0.0152829	0.184669	0.672379	0.0155785	0.529874	239	131	0.548117
Lalb_09396	0.756848	0.0180297	0.18722	0.986196	0.295835	0.59409	1477	522	0.353419
Lalb_09399	0.591585	0.00540683	0.171629	0.901463	0.154016	0.553557	693	314	0.453102
Lalb_09418	0.796485	0.0238269	0.196306	0.955782	0.238562	0.573468	281	119	0.423488
Lalb_09419	0.421053	0.00127712	0.152644	0.781955	0.047888	0.551583	440	172	0.390909
Lalb_09424	0.799383	0.0242468	0.196486	0.799383	0.0574844	0.553557	259	84	0.324324
Lalb_09432	0.26558	0.000190142	0.0730524	1.12872	1	1	440	188	0.427273
Lalb_09444	0.794695	0.023544	0.195687	1.05959	1	1	719	295	0.410292
Lalb_09445	0.656199	0.00882897	0.17616	1.07955	1	1	1063	449	0.422389
Lalb_09448	0.81336	0.0267483	0.199245	1.12619	1	1	473	178	0.376321
Lalb_09455	0.485771	0.00229285	0.159427	1.11727	1	1	635	347	0.546457
Lalb_09456	0.556827	0.00407381	0.163524	0.904844	0.158172	0.553557	602	186	0.30897
Lalb_09479	0.256923	0.00016009	0.0652341	0.513846	0.00376417	0.450092	167	51	0.305389
Lalb_09487	0.429008	0.00139021	0.152644	1.39428	1	1	386	120	0.310881
Lalb_09489	0.674171	0.0100583	0.178768	1.25203	1	1	539	214	0.397032
Lalb_09491	0.787868	0.0224233	0.194533	0.935943	0.204789	0.565838	5561	2822	0.507463
Lalb_09538	0.627949	0.00712834	0.174216	0.627949	0.0102008	0.523906	173	48	0.277457
Lalb_09563	0.537767	0.00354494	0.159427	0.96798	0.260862	0.579338	262	100	0.381679
Lalb_09570	0.743728	0.0164612	0.186796	0.966847	0.258891	0.579338	1171	436	0.372331
Lalb_09600	0.684032	0.0107291	0.178768	0.705408	0.0216406	0.540853	1313	701	0.533892
Lalb_09609	0.714602	0.0133587	0.182202	0.940265	0.212129	0.568269	476	225	0.472689
Lalb_09629	0.572477	0.00466063	0.167911	1.04087	0.408547	0.641791	461	189	0.409978
Lalb_09638	0.749129	0.0171089	0.18722	1.32538	1	1	529	192	0.362949
Lalb_09639	0.547325	0.00378794	0.160049	1.31358	1	1	266	99	0.37218
Lalb_09650	0.463077	0.00189404	0.156359	0.992308	0.308015	0.597895	344	154	0.447674
Lalb_09653	0.6625	0.00924043	0.178607	1.13571	1	1	371	129	0.347709
Lalb_09661	0.440953	0.0015352	0.152644	1.11934	1	1	1196	377	0.315217
Lalb_09663	0.542626	0.00366741	0.160049	0.976726	0.277447	0.585965	1245	431	0.346185
Lalb_09665	0.341466	0.000535346	0.122014	1.25204	1	1	1636	609	0.372249
Lalb_09669	0.756265	0.0179789	0.18722	1.07469	1	1	729	276	0.378601
Lalb_09670	0.784645	0.0219611	0.192761	1.20312	1	1	1206	526	0.436153
Lalb_09672	0.680567	0.010519	0.178768	1.22102	1	1	1631	573	0.351318
Lalb_09673	0.684412	0.0107521	0.178768	1.16877	1	1	3747	1199	0.319989
Lalb_09675	0.641136	0.00783895	0.17489	1.28227	1	1	1046	389	0.371893
Lalb_09677	0.51773	0.00301314	0.159427	1.10018	1	1	438	166	0.378995
Lalb_09680	0.669264	0.0096935	0.178654	1.07459	1	1	3370	1203	0.356973
Lalb_09689	0.696447	0.0117532	0.17982	1.48665	1	1	2929	954	0.325708
Lalb_09690	0.236628	0.000113589	0.0542223	0.946512	0.222393	0.569116	407	146	0.358722
Lalb_09718	0.774518	0.0203854	0.189785	0.93881	0.209552	0.566386	1433	500	0.348918
Lalb_09719	0.810933	0.0262436	0.19848	0.935692	0.204389	0.565838	1639	570	0.347773
Lalb_09723	0.728535	0.0147284	0.184669	1.94276	1	1	577	196	0.339688
Lalb_09732	0.731449	0.0150656	0.184669	0.896615	0.147641	0.553557	925	396	0.428108
Lalb_09734	0.611966	0.00628826	0.173273	0.764957	0.0401614	0.551583	358	138	0.385475
Lalb_09769	0.810241	0.0261279	0.198343	1.05331	0.435284	0.653558	269	123	0.457249
Lalb_09778	0.766881	0.0193369	0.187836	0.98599	0.295355	0.593712	1607	612	0.380834
Lalb_09782	0.46558	0.00193304	0.156588	1.67609	1	1	257	106	0.412451
Lalb_09791	0.728844	0.0147876	0.184669	0.925829	0.188496	0.56018	946	439	0.464059
Lalb_09804	0.765684	0.0191889	0.187836	0.862743	0.108228	0.553557	1222	674	0.551555
Lalb_09826	0.72794	0.0146693	0.184669	1.11854	1	1	965	488	0.505699
Lalb_09838	0.694758	0.0116188	0.17982	1.07372	1	1	353	150	0.424929
Lalb_09839	0.754801	0.0178034	0.18722	1.20768	1	1	680	281	0.413235
Lalb_09848	0.798694	0.0241618	0.196306	1.02943	0.384633	0.630443	2516	1066	0.423688
Lalb_09849	0.809942	0.0260825	0.198317	0.655667	0.0132111	0.527769	554	241	0.435018
Lalb_09857	0.511034	0.00285044	0.159427	1.14983	1	1	220	83	0.377273
Lalb_09858	0.628653	0.00717055	0.174216	1.1675	1	1	882	344	0.390023
Lalb_09864	0.797511	0.0240009	0.196306	1.05553	0.440313	0.655628	901	392	0.435072
Lalb_09871	0.734274	0.0153692	0.185354	0.693481	0.019196	0.534751	607	244	0.401977
Lalb_09873	0.741852	0.0162428	0.185967	1.15399	1	1	1745	655	0.375358
Lalb_09896	0.745373	0.0166675	0.186958	1.03206	0.390374	0.633216	347	157	0.45245
Lalb_09901	0.651006	0.00845017	0.175866	1.3786	1	1	723	278	0.384509
Lalb_09902	0.667738	0.00958683	0.178607	1.15976	1	1	951	329	0.345952
Lalb_09929	0.808327	0.0258266	0.198317	1.34721	1	1	1006	407	0.404573
Lalb_09950	0.732655	0.0151926	0.184669	0.889652	0.138855	0.553557	1386	651	0.469697
Lalb_09957	0.646476	0.00817954	0.175662	0.923538	0.185136	0.560026	401	193	0.481297
Lalb_09959	0.663905	0.00932583	0.178607	0.885207	0.133472	0.553557	374	143	0.382353
Lalb_09970	0.596014	0.00557973	0.171629	0.745018	0.0323768	0.551583	329	133	0.404255
Lalb_09984	0.69312	0.0114557	0.179485	0.995249	0.313821	0.600447	823	431	0.523694
Lalb_09997	0.692032	0.0113723	0.179485	1.01498	0.353972	0.616892	425	192	0.451765
Lalb_09999	0.780379	0.0212448	0.19109	1.07302	1	1	175	85	0.485714
Lalb_10004	0.797827	0.0240478	0.196306	0.964814	0.254811	0.578615	1477	566	0.383209
Lalb_10024	0.805633	0.0253002	0.197453	0.553872	0.00524367	0.455518	472	195	0.413136
Lalb_10026	0.676329	0.0102133	0.178768	0.676329	0.0161713	0.529874	224	82	0.366071
Lalb_10100	0.70331	0.0123802	0.181319	1.09716	1	1	952	368	0.386555
Lalb_10123	0.651568	0.00849757	0.175866	1.07317	1	1	792	334	0.421717
Lalb_10140	0.788451	0.0225336	0.194778	1.04354	0.414682	0.645653	702	348	0.495726
Lalb_10154	0.708053	0.012793	0.181319	0.944071	0.218538	0.569116	1099	511	0.464968
Lalb_10165	0.504762	0.002687	0.159427	1.34603	1	1	212	99	0.466981
Lalb_10166	0.527982	0.00328972	0.159427	1.40795	1	1	239	111	0.464435
Lalb_10177	0.661698	0.00919039	0.178607	0.661698	0.0140355	0.527769	293	141	0.481229
Lalb_10181	0.737132	0.0157357	0.18562	1.22855	1	1	401	185	0.461347
Lalb_10189	0.52239	0.00314708	0.159427	1.12836	1	1	1412	525	0.371813
Lalb_10192	0.654206	0.00867673	0.17616	1.24299	1	1	518	181	0.349421
Lalb_10216	0.718011	0.0136735	0.182931	0.861613	0.107089	0.553557	296	182	0.614865
Lalb_10229	0.685406	0.010825	0.178768	0.861654	0.107115	0.553557	1099	474	0.431301
Lalb_10231	0.701058	0.0121797	0.180462	0.84127	0.0879254	0.553557	212	78	0.367925
Lalb_10249	0.693399	0.011479	0.179485	1.15075	1	1	1326	600	0.452489
Lalb_10266	0.756169	0.0179598	0.18722	0.810181	0.0641416	0.553557	869	359	0.413119
Lalb_10268	0.716241	0.0135029	0.182444	0.81391	0.0666375	0.553557	1100	520	0.472727
Lalb_10271	0.788947	0.0225998	0.194778	1.0848	1	1	2240	1007	0.449554
Lalb_10272	0.442954	0.00156488	0.152644	1.12041	1	1	1270	442	0.348031
Lalb_10273	0.604793	0.00594435	0.171629	0.820791	0.071479	0.553557	694	258	0.371758
Lalb_10274	0.7334	0.0152808	0.184669	1.22952	1	1	1291	491	0.380325
Lalb_10275	0.744166	0.0165195	0.186958	0.992221	0.307884	0.597895	902	321	0.355876
Lalb_10277	0.681356	0.0105571	0.178768	1.11288	1	1	1473	510	0.346232
Lalb_10287	0.576169	0.00479894	0.168516	1.44042	1	1	191	56	0.293194
Lalb_10292	0.803613	0.0249714	0.196925	1.15185	1	1	1038	405	0.390173
Lalb_10293	0.715082	0.0134027	0.182202	1.30397	1	1	649	250	0.385208
Lalb_10307	0.694212	0.0115528	0.179803	1.0484	0.425035	0.649612	1513	666	0.440185
Lalb_10309	0.756828	0.0180297	0.18722	0.973065	0.270422	0.583593	2003	825	0.411882
Lalb_10310	0.715085	0.0134027	0.182202	1.32291	1	1	703	287	0.40825
Lalb_10311	0.13135	5.31347e-06	0.00396946	1.44485	1	1	605	192	0.317355
Lalb_10326	0.779001	0.0210593	0.190795	0.965962	0.257105	0.579338	1797	681	0.378965
Lalb_10340	0.80744	0.0256502	0.198314	0.844995	0.0911917	0.553557	1641	592	0.360756
Lalb_10350	0.676747	0.0102587	0.178768	0.995216	0.313784	0.600447	857	294	0.343057
Lalb_10356	0.540969	0.00363405	0.160049	0.991776	0.306724	0.597161	296	116	0.391892
Lalb_10365	0.791765	0.0230644	0.195428	1.02464	0.374513	0.625916	707	248	0.350778
Lalb_10366	0.747084	0.0168534	0.186958	1.07732	1	1	3707	1655	0.446453
Lalb_10374	0.776712	0.020761	0.190321	1.16507	1	1	796	315	0.395729
Lalb_10377	0.724554	0.0143379	0.184595	0.976573	0.277165	0.585965	905	341	0.376796
Lalb_10378	0.783488	0.0217745	0.191866	1.07427	1	1	2574	1132	0.439782
Lalb_10413	0.535104	0.00347433	0.159427	1.42694	1	1	188	65	0.345745
Lalb_10414	0.535104	0.00347433	0.159427	1.42694	1	1	188	65	0.345745
Lalb_10429	0.522347	0.00314562	0.159427	0.783521	0.0486724	0.551583	336	145	0.431548
Lalb_10449	0.741294	0.0161868	0.185967	0.741294	0.0311659	0.551583	149	79	0.530201
Lalb_10467	0.723077	0.0141819	0.184595	0.903846	0.15699	0.553557	188	66	0.351064
Lalb_10468	0.671171	0.00983237	0.178768	1.67793	1	1	149	49	0.328859
Lalb_10481	0.690754	0.0112968	0.179485	1.06753	1	1	345	149	0.431884
Lalb_10485	0.730697	0.0149632	0.184669	0.643852	0.011748	0.525421	5259	2690	0.511504
Lalb_10488	0.537565	0.00353892	0.159427	0.733043	0.0285101	0.547936	549	219	0.398907
Lalb_10502	0.577014	0.00482476	0.168516	0.577014	0.00642105	0.470718	428	155	0.36215
Lalb_10510	0.789853	0.022739	0.195007	1.17116	1	1	1836	743	0.404684
Lalb_10511	0.687943	0.0110556	0.179485	1.05485	0.438553	0.655247	1455	505	0.347079
Lalb_10512	0.560554	0.00419265	0.165333	1.14044	1	1	1597	579	0.362555
Lalb_10513	0.494052	0.00245472	0.159427	1.4204	1	1	623	201	0.322632
Lalb_10519	0.766216	0.0192425	0.187836	0.875676	0.122252	0.553557	405	124	0.306173
Lalb_10521	0.769655	0.0197284	0.189085	0.907094	0.161466	0.554354	1116	407	0.364695
Lalb_10524	0.685751	0.0108614	0.178768	1.14292	1	1	1057	386	0.365184
Lalb_10525	0.750563	0.0172915	0.18722	0.867317	0.112972	0.553557	2045	704	0.344254
Lalb_10540	0.484102	0.00225346	0.159427	0.968203	0.261206	0.579338	203	71	0.349754
Lalb_10542	0.773451	0.0202554	0.189785	0.936283	0.205332	0.565838	368	193	0.524457
Lalb_10545	0.589655	0.00534401	0.171629	0.93908	0.210027	0.567045	1140	457	0.400877
Lalb_10549	0.716498	0.0135189	0.182444	1.12593	1	1	304	164	0.539474
Lalb_10574	0.690556	0.011291	0.179485	0.863195	0.108631	0.553557	542	160	0.295203
Lalb_10581	0.69116	0.0113162	0.179485	0.829392	0.0780868	0.553557	1032	461	0.446705
Lalb_10590	0.774209	0.0203486	0.189785	1.08838	1	1	1802	805	0.446726
Lalb_10599	0.67632	0.0102076	0.178768	0.954805	0.236936	0.573468	647	256	0.395672
Lalb_10610	0.779743	0.021164	0.190972	0.959684	0.245626	0.573964	607	293	0.482702
Lalb_10615	0.769995	0.0197478	0.189085	1.07799	1	1	310	127	0.409677
Lalb_10651	0.6646	0.00936302	0.178607	1.11933	1	1	581	261	0.449225
Lalb_10663	0.536067	0.00349683	0.159427	0.643281	0.0116922	0.525421	217	90	0.414747
Lalb_10701	0.631742	0.00732584	0.17437	1.06606	1	1	612	249	0.406863
Lalb_10709	0.579254	0.00490565	0.16986	1.32401	1	1	710	263	0.370423
Lalb_10712	0.573649	0.00469593	0.167911	0.701127	0.02067	0.54017	328	145	0.442073
Lalb_10716	0.789238	0.0226528	0.194866	1.28251	1	1	1001	405	0.404595
Lalb_10731	0.777778	0.0209199	0.190321	0.944444	0.21908	0.569116	527	195	0.370019
Lalb_10742	0.776398	0.0207154	0.190321	1.0559	0.441188	0.655628	980	357	0.364286
Lalb_10752	0.764094	0.0189705	0.187704	1.20982	1	1	349	150	0.429799
Lalb_10753	0.71658	0.013527	0.182444	1.07487	1	1	290	128	0.441379
Lalb_10767	0.633593	0.00741795	0.174595	1.05599	0.441294	0.655628	298	168	0.563758
Lalb_10812	0.787611	0.0223946	0.194448	1.02098	0.366883	0.622845	623	302	0.484751
Lalb_10839	0.805002	0.0251943	0.196925	0.839834	0.0866173	0.553557	3355	1894	0.564531
Lalb_10843	0.704675	0.0125142	0.181319	1.02178	0.36861	0.623685	707	285	0.403112
Lalb_10848	0.460427	0.00183326	0.156359	1.10502	1	1	1785	630	0.352941
Lalb_10850	0.69899	0.011972	0.17982	1.03009	0.386013	0.631201	681	280	0.41116
Lalb_10851	0.752937	0.0176071	0.18722	1.16363	1	1	2307	823	0.35674
Lalb_10852	0.75825	0.0182396	0.18722	1.23005	1	1	1593	616	0.386692
Lalb_10858	0.188934	3.39352e-05	0.0198403	1.13361	1	1	461	141	0.305857
Lalb_10862	0.738095	0.0158493	0.185655	0.738095	0.0301387	0.551583	155	86	0.554839
Lalb_10864	0.72131	0.0139757	0.184247	1.02186	0.368739	0.623695	846	533	0.630024
Lalb_10865	0.771952	0.0200521	0.189785	1.14115	1	1	740	420	0.567568
Lalb_10866	0.695157	0.0116422	0.17982	0.760684	0.0383466	0.551583	5763	2847	0.494014
Lalb_10872	0.583333	0.00509604	0.171629	0.729167	0.0274969	0.547936	266	86	0.323308
Lalb_10878	0.106383	1.59477e-06	0.0013403	0.744681	0.0322579	0.551583	200	87	0.435
Lalb_10882	0.737255	0.0157502	0.18562	1.07237	1	1	188	106	0.56383
Lalb_10886	0.739077	0.0159485	0.185655	1.02167	0.368367	0.623685	605	338	0.558678
Lalb_10898	0.255661	0.000158652	0.0652341	0.383492	0.00114848	0.390458	350	111	0.317143
Lalb_10919	0.763218	0.0188508	0.187704	1.38333	1	1	747	253	0.338688
Lalb_10920	0.608311	0.00612604	0.173273	0.861774	0.107253	0.553557	516	204	0.395349
Lalb_10924	0.65471	0.00870605	0.17616	1.06694	1	1	1010	412	0.407921
Lalb_10927	0.771682	0.0200003	0.189785	1.21264	1	1	422	175	0.414692
Lalb_10931	0.612427	0.00630883	0.173273	1.27589	1	1	377	172	0.456233
Lalb_10932	0.690054	0.0112427	0.179485	1.02463	0.37449	0.625916	3459	1156	0.334201
Lalb_10935	0.640261	0.00778335	0.17489	0.842449	0.0889882	0.553557	1736	646	0.37212
Lalb_10936	0.711394	0.0130572	0.181319	1.18566	1	1	1845	617	0.334417
Lalb_10937	0.406318	0.00111716	0.152644	1.16816	1	1	537	206	0.383613
Lalb_10938	0.803519	0.0249444	0.196925	0.977926	0.279693	0.586378	4524	1707	0.377321
Lalb_10940	0.699485	0.0120288	0.179991	1.4075	1	1	3440	1281	0.372384
Lalb_10996	0.800977	0.0245335	0.196925	0.75882	0.0376086	0.551583	656	250	0.381098
Lalb_10997	0.721165	0.0139575	0.184188	0.824188	0.0740436	0.553557	368	123	0.334239
Lalb_10998	0.685764	0.0108614	0.178768	1.02865	0.382853	0.629622	790	290	0.367089
Lalb_11003	0.813282	0.0267164	0.199195	1.06352	1	1	1007	366	0.363456
Lalb_11008	0.667259	0.00954946	0.178607	0.759295	0.0377871	0.551583	1088	435	0.399816
Lalb_11022	0.472941	0.00206835	0.159427	1.35126	1	1	402	155	0.385572
Lalb_11024	0.735234	0.0154844	0.18562	1.14527	1	1	2279	806	0.353664
Lalb_11026	0.355849	0.000640736	0.132553	0.925207	0.187571	0.560026	275	125	0.454545
Lalb_11027	0.730867	0.0149919	0.184669	0.767873	0.0412835	0.551583	6013	3257	0.54166
Lalb_11030	0.544592	0.00371153	0.160049	0.953036	0.233967	0.573468	287	96	0.334495
Lalb_11046	0.44076	0.00152903	0.152644	0.44076	0.00202541	0.426643	311	134	0.430868
Lalb_11048	0.70331	0.0123802	0.181319	1.09716	1	1	952	368	0.386555
Lalb_11054	0.800869	0.024511	0.196925	1.09749	1	1	1092	384	0.351648
Lalb_11059	0.812173	0.0264821	0.19877	1.35362	1	1	1235	473	0.382996
Lalb_11062	0.620205	0.00671594	0.174216	0.902116	0.154909	0.553557	1006	378	0.375746
Lalb_11063	0.536643	0.00351035	0.159427	0.926929	0.190438	0.560221	683	240	0.351391
Lalb_11065	0.748711	0.0170565	0.18722	1.01611	0.356497	0.618397	830	354	0.426506
Lalb_11068	0.766693	0.0193047	0.187836	1.22192	1	1	915	391	0.427322
Lalb_11076	0.80838	0.0258311	0.198317	1.06118	1	1	6191	2903	0.468906
Lalb_11084	0.79455	0.0235151	0.195687	0.973964	0.271978	0.584921	1707	1035	0.606327
Lalb_11090	0.441895	0.00155621	0.152644	1.07317	1	1	553	193	0.349005
Lalb_11093	0.373716	0.000798007	0.146997	0.84086	0.0875558	0.553557	782	259	0.331202
Lalb_11097	0.706475	0.0126682	0.181319	0.876028	0.122661	0.553557	1075	567	0.527442
Lalb_11098	0.753198	0.0176514	0.18722	1.03941	0.405688	0.640828	2612	845	0.323507
Lalb_11100	0.683761	0.0107157	0.178768	1.41311	1	1	896	285	0.31808
Lalb_11101	0.736368	0.0156553	0.18562	1.26235	1	1	409	129	0.315403
Lalb_11104	0.736905	0.0157151	0.18562	0.912358	0.168731	0.554354	3312	1238	0.373792
Lalb_11105	0.692614	0.0114052	0.179485	1.22939	1	1	1578	606	0.38403
Lalb_11125	0.768284	0.0195196	0.188292	1.15243	1	1	513	220	0.42885
Lalb_11132	0.529167	0.00331931	0.159427	0.992188	0.30784	0.597895	381	154	0.404199
Lalb_11135	0.731237	0.0150492	0.184669	1.14909	1	1	412	126	0.305825
Lalb_11143	0.494508	0.00245887	0.159427	0.989017	0.30119	0.595462	704	267	0.379261
Lalb_11147	0.693989	0.0115411	0.179803	1.88368	1	1	254	103	0.405512
Lalb_11151	0.667487	0.00956253	0.178607	1.31945	1	1	1488	621	0.417339
Lalb_11201	0.705467	0.0125793	0.181319	1.62257	1	1	240	117	0.4875
Lalb_11244	0.786656	0.0222536	0.194314	0.932333	0.198882	0.562529	924	359	0.388528
Lalb_11245	0.702381	0.0123034	0.181319	1.27706	1	1	944	346	0.366525
Lalb_11250	0.618378	0.00662926	0.174216	1.23676	1	1	286	149	0.520979
Lalb_11263	0.600262	0.00576731	0.171629	1.46731	1	1	306	136	0.444444
Lalb_11271	0.484163	0.00225889	0.159427	1.22655	1	1	642	283	0.44081
Lalb_11286	0.801666	0.0246344	0.196925	1.31004	1	1	1310	519	0.396183
Lalb_11307	0.708007	0.012789	0.181319	1.13281	1	1	1344	522	0.388393
Lalb_11309	0.691358	0.0113336	0.179485	0.888889	0.137984	0.553557	352	125	0.355114
Lalb_11325	0.517989	0.00302039	0.159427	1.00551	0.334624	0.608642	708	305	0.430791
Lalb_11346	0.705882	0.0126109	0.181319	0.806723	0.0619058	0.553557	552	261	0.472826
Lalb_11352	0.691832	0.0113626	0.179485	1.03775	0.402368	0.639032	2281	934	0.40947
Lalb_11357	0.709091	0.0128882	0.181319	1.06364	1	1	312	104	0.333333
Lalb_11361	0.647209	0.00821938	0.175662	1.53712	1	1	316	125	0.39557
Lalb_11364	0.664005	0.00933141	0.178607	0.996007	0.315289	0.600501	686	259	0.377551
Lalb_11367	0.642736	0.00795395	0.175662	1.13122	1	1	925	380	0.410811
Lalb_11368	0.68051	0.0105171	0.178768	1.19899	1	1	824	319	0.387136
Lalb_11374	0.81271	0.0266117	0.199136	0.855484	0.101015	0.553557	2502	1083	0.432854
Lalb_11375	0.802823	0.024832	0.196925	0.802823	0.0595675	0.553557	362	142	0.392265
Lalb_11378	0.529967	0.00332969	0.159427	1.5899	1	1	191	87	0.455497
Lalb_11379	0.698994	0.011972	0.17982	1.17104	1	1	2502	1050	0.419664
Lalb_11388	0.803624	0.0249759	0.196925	0.867717	0.113389	0.553557	3956	1794	0.453488
Lalb_11392	0.689323	0.0111751	0.179485	0.993436	0.310155	0.59906	2369	972	0.4103
Lalb_11393	0.604995	0.00594774	0.171629	1.07555	1	1	436	163	0.373853
Lalb_11404	0.79195	0.023091	0.195428	1.03347	0.393158	0.633984	5951	2915	0.489834
Lalb_11424	0.615457	0.00647211	0.174216	1.20014	1	1	520	261	0.501923
Lalb_11428	0.798456	0.0241327	0.196306	0.958148	0.24295	0.573903	600	246	0.41
Lalb_11431	0.722488	0.0141232	0.184595	0.969572	0.263723	0.580597	5424	2636	0.485988
Lalb_11434	0.59175	0.00541511	0.171629	0.941969	0.21494	0.569116	1515	711	0.469307
Lalb_11446	0.807714	0.025727	0.198314	1.07695	1	1	1327	467	0.351922
Lalb_11447	0.67016	0.00973849	0.178654	1.07226	1	1	972	295	0.303498
Lalb_11450	0.794754	0.0235529	0.195687	1.17321	1	1	1512	579	0.382937
Lalb_11451	0.794754	0.0235529	0.195687	1.17321	1	1	1512	579	0.382937
Lalb_11453	0.79279	0.0232285	0.195586	1.15869	1	1	675	298	0.441481
Lalb_11454	0.717111	0.0135851	0.182659	1.00212	0.327603	0.60584	2471	1043	0.422096
Lalb_11457	0.726423	0.0145085	0.184595	1.11385	1	1	456	195	0.427632
Lalb_11459	0.640942	0.00781921	0.17489	1.83126	1	1	700	249	0.355714
Lalb_11462	0.530831	0.00334602	0.159427	1.06166	1	1	761	240	0.315375
Lalb_11464	0.687063	0.0109652	0.179485	0.842206	0.0888491	0.553557	1509	740	0.490391
Lalb_11470	0.720201	0.0138809	0.183925	1.10927	1	1	1902	962	0.505783
Lalb_11475	0.777996	0.0209329	0.190321	0.894249	0.14451	0.553557	1813	901	0.496966
Lalb_11476	0.776572	0.0207502	0.190321	0.874759	0.121203	0.553557	1813	902	0.497518
Lalb_11477	0.752222	0.017525	0.18722	0.940278	0.212142	0.568269	1815	879	0.484298
Lalb_11478	0.706124	0.0126327	0.181319	1.06873	1	1	2488	1030	0.413987
Lalb_11497	0.774121	0.0203377	0.189785	1.15012	1	1	828	387	0.467391
Lalb_11503	0.460756	0.00183971	0.156359	0.658223	0.0135403	0.527769	317	142	0.44795
Lalb_11505	0.589676	0.00534401	0.171629	1.08625	1	1	1942	874	0.450051
Lalb_11506	0.793745	0.0233906	0.195622	0.91586	0.173752	0.556657	410	164	0.4
Lalb_11511	0.750066	0.0172663	0.18722	1.03956	0.406011	0.640871	1503	681	0.453094
Lalb_11512	0.699046	0.0119798	0.17982	1.09051	1	1	2340	820	0.350427
Lalb_11513	0.614572	0.00642906	0.174216	0.949793	0.228028	0.572282	1243	422	0.339501
Lalb_11514	0.721031	0.0139475	0.184188	1.09722	1	1	3348	1316	0.39307
Lalb_11515	0.568053	0.00448339	0.167911	0.926824	0.190272	0.560221	2708	1056	0.389956
Lalb_11517	0.633494	0.00740554	0.174595	1.04464	0.416771	0.646062	4583	2093	0.456688
Lalb_11519	0.774555	0.0203941	0.189785	0.940531	0.212519	0.568517	1522	577	0.379106
Lalb_11521	0.781325	0.021411	0.19109	0.781325	0.0475576	0.551583	1799	622	0.345748
Lalb_11522	0.654118	0.00866941	0.17616	0.981176	0.286222	0.590491	139	42	0.302158
Lalb_11523	0.656275	0.00883999	0.17616	0.740413	0.0308299	0.551583	1147	567	0.494333
Lalb_11530	0.668844	0.00966541	0.178654	1.20392	1	1	1106	407	0.367993
Lalb_11532	0.757343	0.0181018	0.18722	1.26224	1	1	361	133	0.368421
Lalb_11536	0.693733	0.0115023	0.179641	1.19827	1	1	473	175	0.369979
Lalb_11537	0.438423	0.00150688	0.152644	1.40295	1	1	398	140	0.351759
Lalb_11538	0.602526	0.00587	0.171629	1.05442	0.437756	0.655247	1294	456	0.352396
Lalb_11539	0.62426	0.00690229	0.174216	0.936391	0.205612	0.565838	211	91	0.43128
Lalb_11541	0.665502	0.00942632	0.178607	1.10498	1	1	2328	862	0.370275
Lalb_11549	0.794245	0.0234662	0.195687	0.794245	0.0546047	0.553557	529	254	0.480151
Lalb_11550	0.760167	0.0184607	0.18722	0.735646	0.0293385	0.547936	697	339	0.48637
Lalb_11558	0.5372	0.00352989	0.159427	0.895334	0.145863	0.553557	637	278	0.436421
Lalb_11562	0.536659	0.00351035	0.159427	1.12698	1	1	710	231	0.325352
Lalb_11591	0.741959	0.0162511	0.185967	1.18713	1	1	203	74	0.364532
Lalb_11608	0.710871	0.0130035	0.181319	1.07646	1	1	735	384	0.522449
Lalb_11614	0.736081	0.0156058	0.18562	1.31443	1	1	967	462	0.477766
Lalb_11615	0.654535	0.00869872	0.17616	0.996031	0.315362	0.600501	803	342	0.425903
Lalb_11618	0.81239	0.0265162	0.19877	1.55414	1	1	963	334	0.346833
Lalb_11631	0.537772	0.00354494	0.159427	1.43406	1	1	350	126	0.36
Lalb_11672	0.70147	0.0122209	0.180587	1.03157	0.389291	0.632834	758	277	0.365435
Lalb_11681	0.814095	0.0268781	0.199355	1.09394	1	1	888	374	0.421171
Lalb_11693	0.77355	0.0202662	0.189785	0.77355	0.0437946	0.551583	443	210	0.474041
Lalb_11700	0.685641	0.0108384	0.178768	1.14274	1	1	269	118	0.438662
Lalb_11701	0.550026	0.00387397	0.160049	0.550026	0.00508767	0.450092	350	152	0.434286
Lalb_11715	0.642007	0.00790181	0.17505	1.28401	1	1	302	97	0.321192
Lalb_11719	0.679164	0.0104296	0.178768	0.569621	0.00599079	0.468361	703	359	0.510669
Lalb_11729	0.452185	0.00169395	0.153791	1.23323	1	1	668	375	0.561377
Lalb_11731	0.813853	0.0268348	0.199245	0.813853	0.0665896	0.553557	188	86	0.457447
Lalb_11773	0.74622	0.0167552	0.186958	1.03323	0.392753	0.633984	653	285	0.436447
Lalb_11774	0.620596	0.00672984	0.174216	0.992954	0.309196	0.5984	458	213	0.465066
Lalb_11776	0.499419	0.00255346	0.159427	1.19861	1	1	688	311	0.452035
Lalb_11786	0.731499	0.0150697	0.184669	1.10503	1	1	1558	635	0.407574
Lalb_11791	0.80477	0.0251672	0.196925	0.955195	0.237559	0.573468	1799	979	0.544191
Lalb_11798	0.64629	0.00816145	0.175662	0.754005	0.0356203	0.551583	1238	694	0.560582
Lalb_11805	0.317212	0.000392428	0.103089	1.05737	0.444187	0.656019	223	94	0.421525
Lalb_11810	0.804325	0.0250907	0.196925	0.843882	0.0902651	0.553557	1125	586	0.520889
Lalb_11816	0.764368	0.019009	0.187704	0.436782	0.00195536	0.426643	342	112	0.327485
Lalb_11837	0.676152	0.0101963	0.178768	1.45373	1	1	998	344	0.344689
Lalb_11838	0.618687	0.00663965	0.174216	1.26684	1	1	1015	372	0.366502
Lalb_11846	0.576199	0.00480377	0.168516	1.39934	1	1	424	152	0.358491
Lalb_11847	0.453139	0.00170408	0.153791	1.1821	1	1	1725	607	0.351884
Lalb_11848	0.277557	0.000219809	0.0777836	0.832672	0.0806082	0.553557	350	149	0.425714
Lalb_11849	0.741397	0.016193	0.185967	1.23566	1	1	1999	684	0.342171
Lalb_11885	0.781297	0.0214088	0.19109	0.963599	0.252722	0.577794	1398	464	0.331903
Lalb_11886	0.775993	0.0206393	0.190321	1.44113	1	1	628	213	0.339172
Lalb_11893	0.602941	0.00588519	0.171629	0.753676	0.0355106	0.551583	164	66	0.402439
Lalb_11894	0.723038	0.0141799	0.184595	1.08456	1	1	357	179	0.501401
Lalb_11906	0.677498	0.0103023	0.178768	1.25821	1	1	554	214	0.386282
Lalb_11908	0.808208	0.0258153	0.198317	1.30557	1	1	612	199	0.325163
Lalb_11915	0.790717	0.0228894	0.195269	0.771663	0.0429598	0.551583	2162	958	0.443108
Lalb_11918	0.581411	0.00500799	0.171629	1.22742	1	1	392	156	0.397959
Lalb_11919	0.637398	0.00763496	0.174604	1.21106	1	1	392	157	0.40051
Lalb_11920	0.637398	0.00763496	0.174604	1.21106	1	1	392	157	0.40051
Lalb_11921	0.581411	0.00500799	0.171629	1.22742	1	1	392	156	0.397959
Lalb_11923	0.693112	0.0114557	0.179485	1.2476	1	1	159	68	0.427673
Lalb_11924	0.630303	0.00724634	0.174299	0.945455	0.220656	0.569116	156	63	0.403846
Lalb_11926	0.668192	0.00961488	0.178607	0.918764	0.177885	0.556803	219	103	0.47032
Lalb_11948	0.813306	0.0267233	0.199195	1.08441	1	1	769	282	0.36671
Lalb_11957	0.399129	0.00103603	0.152644	0.718433	0.0245727	0.547936	275	118	0.429091
Lalb_11976	0.809879	0.0260802	0.198317	0.809879	0.0639783	0.553557	316	132	0.417722
Lalb_12027	0.738636	0.0159154	0.185655	1.03409	0.394588	0.63432	247	82	0.331984
Lalb_12029	0.733397	0.0152808	0.184669	0.872649	0.118819	0.553557	1709	859	0.502633
Lalb_12041	0.732117	0.0151352	0.184669	1.11648	1	1	1047	479	0.457498
Lalb_12050	0.383534	0.000892358	0.148632	0.920482	0.180419	0.557217	764	286	0.374346
Lalb_12070	0.751978	0.0174934	0.18722	0.888701	0.137563	0.553557	795	374	0.47044
Lalb_12076	0.78829	0.0225093	0.194778	0.965254	0.255813	0.579338	4020	1418	0.352736
Lalb_12078	0.589959	0.00535722	0.171629	1.26037	1	1	2315	832	0.359395
Lalb_12080	0.743243	0.0164029	0.186292	1.01351	0.351218	0.615689	340	142	0.417647
Lalb_12083	0.795856	0.0237221	0.195941	1.17848	1	1	2145	752	0.350583
Lalb_12085	0.548325	0.00381554	0.160049	0.891029	0.140395	0.553557	573	186	0.324607
Lalb_12087	0.653304	0.00859255	0.175866	1.1215	1	1	2891	1042	0.360429
Lalb_12088	0.652035	0.00851216	0.175866	0.946503	0.222372	0.569116	1485	533	0.358923
Lalb_12098	0.667642	0.00957001	0.178607	1.07474	1	1	1614	633	0.392193
Lalb_12100	0.610026	0.00621131	0.173273	1.06754	1	1	683	328	0.480234
Lalb_12101	0.48	0.00216576	0.159427	0.8	0.0579142	0.553557	212	78	0.367925
Lalb_12103	0.75798	0.0182163	0.18722	1.20014	1	1	932	422	0.45279
Lalb_12105	0.747423	0.0168806	0.186958	1.08716	1	1	580	185	0.318966
Lalb_12114	0.627457	0.00709671	0.174216	1.10432	1	1	1277	457	0.35787
Lalb_12119	0.592294	0.00543666	0.171629	1.36228	1	1	661	214	0.323752
Lalb_12122	0.506258	0.00272804	0.159427	1.28866	1	1	831	270	0.32491
Lalb_12132	0.463288	0.00189533	0.156359	1.081	1	1	713	396	0.5554
Lalb_12133	0.741996	0.0162511	0.185967	0.874495	0.120912	0.553557	1580	656	0.41519
Lalb_12137	0.633391	0.00740199	0.174595	1.34596	1	1	414	146	0.352657
Lalb_12142	0.6997	0.0120581	0.179991	0.6997	0.0203603	0.53836	233	82	0.351931
Lalb_12149	0.746212	0.0167552	0.186958	0.6633	0.014219	0.527769	197	98	0.497462
Lalb_12165	0.739453	0.0159878	0.185655	1.26323	1	1	872	337	0.386468
Lalb_12167	0.718841	0.0137379	0.182931	1.52754	1	1	682	247	0.36217
Lalb_12168	0.759015	0.0183246	0.18722	0.948768	0.226423	0.571608	1277	494	0.386844
Lalb_12170	0.651174	0.00847204	0.175866	1.19382	1	1	2193	753	0.343365
Lalb_12172	0.791667	0.0230511	0.195428	1.02917	0.384059	0.630146	342	132	0.385965
Lalb_12177	0.607038	0.0060512	0.172761	0.94947	0.227443	0.571608	1380	596	0.431884
Lalb_12178	0.608022	0.00611583	0.173273	1.30725	1	1	883	342	0.387316
Lalb_12188	0.666252	0.00945614	0.178607	0.932752	0.199511	0.562794	214	117	0.546729
Lalb_12200	0.788414	0.0225336	0.194778	0.871405	0.11742	0.553557	1510	540	0.357616
Lalb_12202	0.593178	0.00546818	0.171629	1.18636	1	1	480	187	0.389583
Lalb_12219	0.180367	2.56688e-05	0.0156895	1.0822	1	1	305	127	0.416393
Lalb_12250	0.629724	0.00721106	0.174216	0.995371	0.314041	0.600447	1391	535	0.384615
Lalb_12281	0.629811	0.00721282	0.174216	0.709367	0.0225079	0.540853	2469	1222	0.494937
Lalb_12282	0.65265	0.00855234	0.175866	0.813535	0.066396	0.553557	5599	2789	0.498125
Lalb_12283	0.726734	0.0145411	0.184595	1.15684	1	1	1619	662	0.408894
Lalb_12284	0.756393	0.0179852	0.18722	1.20838	1	1	3079	1157	0.375771
Lalb_12300	0.63111	0.00727635	0.17437	0.922392	0.183387	0.558805	725	319	0.44
Lalb_12308	0.496154	0.00250188	0.159427	0.826923	0.0761719	0.553557	215	102	0.474419
Lalb_12315	0.612536	0.00631397	0.173273	1.1485	1	1	215	106	0.493023
Lalb_12317	0.750965	0.0173504	0.18722	0.901158	0.153602	0.553557	389	144	0.37018
Lalb_12321	0.506034	0.00272095	0.159427	1.22292	1	1	622	243	0.390675
Lalb_12351	0.646617	0.00818678	0.175662	1.61654	1	1	215	73	0.339535
Lalb_12353	0.736434	0.0156553	0.18562	1.03101	0.388116	0.632606	247	82	0.331984
Lalb_12356	0.803302	0.0249084	0.196925	1.17406	1	1	2914	1068	0.366507
Lalb_12375	0.810976	0.0262504	0.19848	1.04573	0.418971	0.646684	1071	450	0.420168
Lalb_12379	0.81025	0.0261392	0.198343	1.08744	1	1	1348	508	0.376855
Lalb_12391	0.731923	0.0151209	0.184669	1.24205	1	1	1914	590	0.308255
Lalb_12404	0.714286	0.0133347	0.182202	0.982143	0.288024	0.590683	290	114	0.393103
Lalb_12405	0.614876	0.00643939	0.174216	1.13516	1	1	358	174	0.486034
Lalb_12406	0.723749	0.0142487	0.184595	1.13732	1	1	1425	528	0.370526
Lalb_12409	0.571002	0.00459342	0.167911	1.29773	1	1	904	264	0.292035
Lalb_12411	0.571002	0.00459342	0.167911	1.29773	1	1	904	264	0.292035
Lalb_12412	0.658371	0.00899273	0.177045	0.932692	0.199407	0.562794	1175	414	0.35234
Lalb_12444	0.725337	0.0144191	0.184595	0.862288	0.107788	0.553557	2830	1519	0.536749
Lalb_12446	0.679417	0.0104467	0.178768	1.43163	1	1	543	301	0.554328
Lalb_12466	0.733224	0.015246	0.184669	0.855428	0.100924	0.553557	224	86	0.383929
Lalb_12467	0.68547	0.0108288	0.178768	1.19957	1	1	401	148	0.369077
Lalb_12473	0.806554	0.0254604	0.197531	1.26744	1	1	218	87	0.399083
Lalb_12482	0.271835	0.000205192	0.0765192	1.49509	1	1	263	88	0.334601
Lalb_12484	0.664618	0.00936302	0.178607	1.43149	1	1	782	303	0.387468
Lalb_12491	0.76087	0.0185458	0.187475	1.06522	1	1	245	139	0.567347
Lalb_12498	0.713937	0.0132587	0.181743	1.02707	0.379596	0.627866	1329	657	0.494357
Lalb_12503	0.711303	0.0130512	0.181319	0.942245	0.215423	0.569116	2142	965	0.450514
Lalb_12515	0.553869	0.00398986	0.162783	1.01543	0.354927	0.617161	1277	526	0.411903
Lalb_12519	0.605635	0.00598162	0.171869	0.969016	0.262744	0.579579	733	315	0.429741
Lalb_12520	0.699552	0.0120444	0.179991	0.949392	0.227345	0.571608	1875	778	0.414933
Lalb_12532	0.682285	0.0106144	0.178768	0.955198	0.237562	0.573468	266	154	0.578947
Lalb_12535	0.729068	0.0147998	0.184669	0.911336	0.167475	0.554354	406	144	0.35468
Lalb_12537	0.790871	0.0229005	0.195269	1.06143	1	1	497	319	0.641851
Lalb_12539	0.716006	0.0134808	0.182371	0.904007	0.157152	0.553557	4147	2037	0.491198
Lalb_12541	0.697619	0.0118352	0.17982	0.697619	0.0199261	0.534751	293	109	0.372014
Lalb_12542	0.70385	0.0124334	0.181319	0.645196	0.0118887	0.525421	866	346	0.399538
Lalb_12550	0.779221	0.0210855	0.190795	1.62338	1	1	240	122	0.508333
Lalb_12558	0.770455	0.019806	0.189156	0.88052	0.127941	0.553557	643	219	0.340591
Lalb_12587	0.696631	0.011761	0.17982	0.812736	0.0658338	0.553557	823	377	0.45808
Lalb_12592	0.659677	0.00907943	0.177975	0.87957	0.126813	0.553557	794	320	0.403023
Lalb_12625	0.704722	0.0125181	0.181319	1.10742	1	1	388	135	0.347938
Lalb_12645	0.661337	0.00917002	0.178607	1.05814	0.445694	0.656579	182	75	0.412088
Lalb_12648	0.802451	0.0247713	0.196925	1.26099	1	1	636	260	0.408805
Lalb_12668	0.796587	0.023838	0.196306	1.03341	0.393098	0.633984	897	416	0.463768
Lalb_12682	0.781595	0.0214438	0.19109	1.02841	0.382323	0.629622	582	239	0.410653
Lalb_12697	0.567386	0.00444525	0.167911	0.676498	0.0161978	0.529874	1445	515	0.356401
Lalb_12700	0.333694	0.00048801	0.115128	0.800867	0.0583825	0.553557	308	136	0.441558
Lalb_12703	0.573308	0.0046879	0.167911	1.28994	1	1	305	131	0.429508
Lalb_12708	0.608798	0.00614648	0.173273	1.12807	1	1	1675	618	0.368955
Lalb_12710	0.735994	0.0155997	0.18562	0.967306	0.259787	0.579338	1269	492	0.387707
Lalb_12723	0.701465	0.0122209	0.180587	1.26264	1	1	383	151	0.394256
Lalb_12731	0.810925	0.0262413	0.19848	1.25325	1	1	857	311	0.362894
Lalb_12741	0.786534	0.0222448	0.194314	0.986742	0.296738	0.59409	1865	725	0.38874
Lalb_12742	0.606756	0.0060478	0.172761	1.1407	1	1	1164	438	0.376289
Lalb_12743	0.622893	0.00684992	0.174216	1.15418	1	1	1517	580	0.382334
Lalb_12744	0.737007	0.0157254	0.18562	1.05745	0.444377	0.656019	878	337	0.383827
Lalb_12745	0.801115	0.0245491	0.196925	1.53547	1	1	814	315	0.386978
Lalb_12747	0.464321	0.00191221	0.156476	1.00008	0.323764	0.605162	950	329	0.346316
Lalb_12750	0.810453	0.0261574	0.198343	1.01307	0.350155	0.615192	398	154	0.386935
Lalb_12768	0.776829	0.0207784	0.190321	0.887805	0.136614	0.553557	182	81	0.445055
Lalb_12787	0.448026	0.00163722	0.152644	1.49342	1	1	227	78	0.343612
Lalb_12789	0.624917	0.00693026	0.174216	0.999867	0.322913	0.604259	469	174	0.371002
Lalb_12799	0.385753	0.000906359	0.148632	0.578629	0.00653427	0.470718	287	136	0.473868
Lalb_12802	0.666272	0.00945614	0.178607	0.768776	0.0417201	0.551583	260	146	0.561538
Lalb_12805	0.353448	0.000622858	0.132553	1.23707	1	1	328	122	0.371951
Lalb_12807	0.609142	0.00616523	0.173273	0.837571	0.0847345	0.553557	593	269	0.453626
Lalb_12813	0.787322	0.0223527	0.194448	1.04406	0.415626	0.645891	1747	641	0.366915
Lalb_12814	0.633772	0.00742505	0.174595	0.950658	0.229419	0.572468	289	124	0.429066
Lalb_12820	0.768838	0.0195884	0.188551	0.915283	0.172767	0.556001	344	195	0.56686
Lalb_12879	0.715457	0.0134368	0.182202	1.46419	1	1	1518	605	0.398551
Lalb_12880	0.579484	0.00491376	0.16986	0.988532	0.300216	0.595269	859	319	0.371362
Lalb_12897	0.718491	0.0137077	0.182931	1.16755	1	1	476	237	0.497899
Lalb_12902	0.787536	0.0223792	0.194448	1.00805	0.339483	0.610379	1840	691	0.375543
Lalb_12911	0.415339	0.00120916	0.152644	0.830678	0.079144	0.553557	581	198	0.340792
Lalb_12912	0.725926	0.0144577	0.184595	1.03704	0.400881	0.638107	224	93	0.415179
Lalb_12922	0.510377	0.00284043	0.159427	0.900666	0.152805	0.553557	690	304	0.44058
Lalb_12930	0.747655	0.0169078	0.186958	0.872264	0.118364	0.553557	797	398	0.499373
Lalb_12955	0.706751	0.0126861	0.181319	0.848101	0.0940802	0.553557	335	139	0.414925
Lalb_12962	0.64405	0.00802599	0.175662	0.708455	0.0222975	0.540853	486	175	0.360082
Lalb_12992	0.627326	0.00708793	0.174216	0.836435	0.0837129	0.553557	628	330	0.525478
Lalb_12997	0.693023	0.0114537	0.179485	0.89103	0.140398	0.553557	149	78	0.52349
Lalb_13004	0.734545	0.015398	0.185376	1.25922	1	1	202	90	0.445545
Lalb_13019	0.71565	0.0134528	0.182202	0.971239	0.266947	0.581819	439	189	0.430524
Lalb_13038	0.564984	0.00435016	0.167884	1.0358	0.397974	0.635977	263	106	0.403042
Lalb_13050	0.46287	0.00188756	0.156359	0.925739	0.188361	0.560026	321	130	0.404984
Lalb_13057	0.749445	0.0171488	0.18722	0.838664	0.0856799	0.553557	1181	522	0.441998
Lalb_13063	0.438259	0.00150565	0.152644	0.876517	0.12323	0.553557	751	334	0.44474
Lalb_13068	0.80981	0.0260689	0.198317	0.977357	0.278669	0.586059	571	286	0.500876
Lalb_13069	0.686275	0.010921	0.179485	1.37255	1	1	335	118	0.352239
Lalb_13073	0.698897	0.0119583	0.17982	0.772465	0.0433553	0.551583	1007	584	0.57994
Lalb_13080	0.698857	0.0119563	0.17982	0.616639	0.00916411	0.521219	590	242	0.410169
Lalb_13082	0.799334	0.0242333	0.196486	1.10677	1	1	425	168	0.395294
Lalb_13118	0.792644	0.0232086	0.195586	0.990805	0.304715	0.596065	862	295	0.342227
Lalb_13125	0.704698	0.0125162	0.181319	1.07383	1	1	810	311	0.383951
Lalb_13142	0.653846	0.00864378	0.17616	1.08974	1	1	170	56	0.329412
Lalb_13143	0.773449	0.0202554	0.189785	0.618759	0.00934909	0.521219	268	118	0.440299
Lalb_13148	0.601852	0.00583797	0.171629	0.972222	0.268889	0.582999	490	206	0.420408
Lalb_13149	0.646839	0.00820126	0.175662	1.24392	1	1	665	234	0.35188
Lalb_13155	0.784774	0.0219831	0.192761	0.896884	0.148048	0.553557	994	378	0.380282
Lalb_13162	0.767442	0.0193949	0.187836	0.906977	0.161286	0.554354	426	157	0.368545
Lalb_13176	0.785917	0.0221501	0.193788	1.01707	0.358628	0.618999	520	300	0.576923
Lalb_13209	0.774121	0.0203377	0.189785	1.25795	1	1	344	124	0.360465
Lalb_13223	0.802328	0.0247623	0.196925	1.09908	1	1	1822	824	0.45225
Lalb_13226	0.739339	0.0159713	0.185655	0.90107	0.153481	0.553557	1011	421	0.416419
Lalb_13237	0.481119	0.00219267	0.159427	0.721678	0.0254113	0.547936	344	141	0.409884
Lalb_13284	0.7447	0.0165924	0.186958	1.05499	0.439037	0.655628	404	167	0.413366
Lalb_13322	0.783359	0.0217614	0.191866	0.979199	0.282065	0.587281	499	203	0.406814
Lalb_13344	0.555518	0.00403334	0.162872	1.33324	1	1	2088	734	0.351533
Lalb_13346	0.704891	0.0125339	0.181319	1.31256	1	1	1403	490	0.349252
Lalb_13347	0.681599	0.0105667	0.178768	1.24568	1	1	1382	494	0.357453
Lalb_13367	0.291248	0.000267696	0.0799935	1.31062	1	1	203	75	0.369458
Lalb_13373	0.685564	0.0108346	0.178768	1.10106	1	1	1217	490	0.402629
Lalb_13374	0.678238	0.0103441	0.178768	1.06257	1	1	4570	1570	0.343545
Lalb_13375	0.656145	0.0088253	0.17616	1.51418	1	1	678	234	0.345133
Lalb_13382	0.810492	0.0261664	0.198343	1.14131	1	1	2074	711	0.342816
Lalb_13383	0.718085	0.0136755	0.182931	0.929286	0.194067	0.562038	1416	518	0.365819
Lalb_13384	0.678801	0.0104068	0.178768	0.856582	0.101957	0.553557	1617	635	0.392703
Lalb_13385	0.569643	0.00453115	0.167911	1.36081	1	1	957	348	0.363636
Lalb_13386	0.549417	0.00384627	0.160049	1.22093	1	1	1042	371	0.356046
Lalb_13387	0.704638	0.0125142	0.181319	1.12742	1	1	1179	455	0.38592
Lalb_13395	0.793546	0.0233307	0.195622	0.83621	0.0835233	0.553557	3259	1241	0.380792
Lalb_13396	0.639183	0.00773321	0.17489	1.07499	1	1	1203	407	0.338321
Lalb_13397	0.69191	0.0113684	0.179485	1.38382	1	1	991	295	0.297679
Lalb_13398	0.647544	0.00824294	0.175662	1.38759	1	1	2171	757	0.348687
Lalb_13399	0.589084	0.00532421	0.171629	0.903263	0.156266	0.553557	1170	620	0.529915
Lalb_13400	0.812402	0.0265185	0.19877	0.974882	0.273833	0.58587	483	189	0.391304
Lalb_13401	0.570769	0.00458064	0.167911	1.01746	0.3594	0.619284	1140	429	0.376316
Lalb_13402	0.464675	0.00192002	0.156476	1.48696	1	1	686	244	0.355685
Lalb_13403	0.548882	0.0038355	0.160049	1.31732	1	1	795	295	0.371069
Lalb_13404	0.533768	0.00343095	0.159427	1.3878	1	1	1352	556	0.411243
Lalb_13405	0.726752	0.0145512	0.184595	1.4535	1	1	2486	907	0.364843
Lalb_13406	0.7087	0.0128545	0.181319	1.27566	1	1	725	289	0.398621
Lalb_13407	0.728073	0.0146836	0.184669	1.13959	1	1	5037	1604	0.318444
Lalb_13408	0.493777	0.00245195	0.159427	0.938177	0.208496	0.566386	1222	453	0.370704
Lalb_13409	0.783523	0.0217767	0.191866	1.14352	1	1	1204	482	0.400332
Lalb_13411	0.712765	0.0131469	0.181319	0.970573	0.2657	0.58177	1880	714	0.379787
Lalb_13413	0.752491	0.0175608	0.18722	1.03468	0.395645	0.634797	944	349	0.369703
Lalb_13415	0.667143	0.00954759	0.178607	1.21074	1	1	1401	477	0.340471
Lalb_13424	0.717235	0.0135972	0.182659	1.69528	1	1	600	193	0.321667
Lalb_13432	0.428387	0.00137581	0.152644	0.856774	0.102108	0.553557	332	112	0.337349
Lalb_13437	0.639978	0.0077726	0.17489	1.66394	1	1	235	87	0.370213
Lalb_13440	0.427036	0.00135785	0.152644	1.04387	0.415289	0.645744	755	302	0.4
Lalb_13457	0.671569	0.00988311	0.178768	1.34314	1	1	685	273	0.39854
Lalb_13459	0.758891	0.0183076	0.18722	1.22266	1	1	1451	527	0.363198
Lalb_13476	0.772129	0.0200759	0.189785	1.06168	1	1	374	180	0.481283
Lalb_13495	0.401778	0.00107077	0.152644	0.860952	0.106404	0.553557	452	188	0.415929
Lalb_13500	0.540211	0.00360378	0.160049	1.16353	1	1	371	189	0.509434
Lalb_13502	0.598485	0.00567837	0.171629	1.11717	1	1	395	199	0.503797
Lalb_13509	0.409914	0.00115145	0.152644	0.956466	0.239646	0.573468	317	161	0.507886
Lalb_13512	0.806041	0.0253634	0.197488	1.52252	1	1	338	125	0.369822
Lalb_13514	0.778263	0.0209808	0.190628	1.41502	1	1	470	164	0.348936
Lalb_13518	0.750871	0.0173356	0.18722	1.09218	1	1	431	159	0.36891
Lalb_13565	0.800239	0.0244214	0.196925	0.800239	0.0580284	0.553557	446	202	0.452915
Lalb_13570	0.614286	0.00641358	0.174216	1.6381	1	1	215	65	0.302326
Lalb_13619	0.751818	0.017466	0.18722	0.898005	0.149477	0.553557	672	359	0.534226
Lalb_13623	0.798098	0.0240925	0.196306	1.12673	1	1	632	233	0.368671
Lalb_13624	0.758259	0.0182396	0.18722	1.21863	1	1	1037	406	0.391514
Lalb_13627	0.481472	0.00219671	0.159427	0.785559	0.0497133	0.551626	876	374	0.426941
Lalb_13628	0.783536	0.0217767	0.191866	1.2784	1	1	530	227	0.428302
Lalb_13663	0.812551	0.0265708	0.198941	0.979414	0.282427	0.587281	1846	1009	0.546587
Lalb_13664	0.653151	0.00858158	0.175866	0.879755	0.127013	0.553557	1195	601	0.502929
Lalb_13667	0.734583	0.0154021	0.185376	0.908106	0.162665	0.554354	2705	1368	0.50573
Lalb_13668	0.699441	0.0120288	0.179991	1.07866	1	1	1974	968	0.490375
Lalb_13670	0.793407	0.0233173	0.195622	0.846301	0.0924652	0.553557	1059	566	0.534466
Lalb_13673	0.666667	0.00952705	0.178607	0.555556	0.00533531	0.455518	188	83	0.441489
Lalb_13677	0.46	0.00182682	0.156359	0.9775	0.278861	0.586187	575	205	0.356522
Lalb_13678	0.538825	0.00357055	0.160044	1.34706	1	1	1379	490	0.35533
Lalb_13679	0.550393	0.00388013	0.160049	1.39217	1	1	1124	382	0.339858
Lalb_13680	0.550393	0.00388013	0.160049	1.39217	1	1	1124	382	0.339858
Lalb_13689	0.603299	0.00590207	0.171629	0.663628	0.014271	0.527769	278	136	0.489209
Lalb_13703	0.791047	0.0229226	0.195269	0.769667	0.0421055	0.551583	724	370	0.51105
Lalb_13704	0.767865	0.0194422	0.18794	1.24778	1	1	227	98	0.431718
Lalb_13705	0.69623	0.0117396	0.17982	0.949405	0.227358	0.571608	319	143	0.448276
Lalb_13720	0.557319	0.00410344	0.163985	0.835979	0.0832799	0.553557	158	48	0.303797
Lalb_13728	0.234066	0.000106337	0.0542223	1.4044	1	1	213	87	0.408451
Lalb_13756	0.777296	0.0208415	0.190321	0.989286	0.301633	0.595462	554	277	0.5
Lalb_13759	0.773114	0.0202165	0.189785	0.90668	0.160874	0.554354	9036	4796	0.530766
Lalb_13760	0.625595	0.0069985	0.174216	0.983078	0.289705	0.591322	338	123	0.363905
Lalb_13768	0.786933	0.0222932	0.194448	1.08389	1	1	3662	1407	0.384216
Lalb_13776	0.745	0.0166404	0.186958	0.496667	0.0032708	0.450092	149	49	0.328859
Lalb_13783	0.802083	0.0247085	0.196925	1.48958	1	1	209	89	0.425837
Lalb_13789	0.734795	0.0154268	0.185383	1.06823	1	1	3603	1535	0.426034
Lalb_13810	0.682987	0.0106603	0.178768	0.780557	0.0471357	0.551583	717	384	0.535565
Lalb_13813	0.470757	0.00202608	0.159427	0.706135	0.0217947	0.540853	625	326	0.5216
Lalb_13815	0.545901	0.00375275	0.160049	1.05969	1	1	517	255	0.49323
Lalb_13816	0.636788	0.00760999	0.174604	1.39297	1	1	341	186	0.545455
Lalb_13818	0.525052	0.00321308	0.159427	0.787579	0.0508032	0.552608	844	396	0.469194
Lalb_13826	0.676798	0.0102644	0.178768	0.986191	0.295617	0.593751	773	400	0.517464
Lalb_13833	0.617225	0.00656528	0.174216	0.822967	0.0731261	0.553557	344	120	0.348837
Lalb_13838	0.724863	0.0143623	0.184595	1.77189	1	1	471	154	0.326964
Lalb_13843	0.609896	0.00620618	0.173273	0.975834	0.275659	0.585965	318	145	0.455975
Lalb_13851	0.794917	0.0235707	0.195687	1.27187	1	1	269	119	0.442379
Lalb_13894	0.618748	0.00663965	0.174216	1.2011	1	1	855	308	0.360234
Lalb_13897	0.767615	0.0194164	0.187836	1.02349	0.372042	0.624576	463	171	0.36933
Lalb_13899	0.761068	0.018582	0.187592	0.848273	0.0941894	0.553557	2020	1010	0.5
Lalb_13906	0.565764	0.00438973	0.167884	1.26209	1	1	450	204	0.453333
Lalb_13908	0.492997	0.0024409	0.159427	1.13389	1	1	704	239	0.339489
Lalb_13909	0.79753	0.0240009	0.196306	0.888158	0.136979	0.553557	1080	490	0.453704
Lalb_13914	0.626126	0.00702478	0.174216	1.43115	1	1	417	137	0.328537
Lalb_13920	0.617315	0.00657737	0.174216	1.54329	1	1	743	313	0.421265
Lalb_13921	0.71218	0.013111	0.181319	0.86479	0.110218	0.553557	573	216	0.376963
Lalb_13930	0.752307	0.0175355	0.18722	1.36783	1	1	415	156	0.375904
Lalb_13932	0.808156	0.025813	0.198317	0.893225	0.143307	0.553557	631	244	0.386688
Lalb_13941	0.568678	0.00451521	0.167911	1.13736	1	1	886	373	0.420993
Lalb_13947	0.751786	0.0174639	0.18722	0.977322	0.278625	0.586059	605	256	0.42314
Lalb_13956	0.80302	0.0248612	0.196925	1.25217	1	1	2105	787	0.373872
Lalb_13960	0.541667	0.00365375	0.160049	1.3	1	1	286	104	0.363636
Lalb_13961	0.674319	0.0100677	0.178768	0.953347	0.23441	0.573468	1413	499	0.353149
Lalb_13962	0.802339	0.0247646	0.196925	1.7193	1	1	196	83	0.423469
Lalb_13987	0.459969	0.00182682	0.156359	1.32579	1	1	854	356	0.416862
Lalb_13993	0.74442	0.0165549	0.186958	1.20647	1	1	1035	402	0.388406
Lalb_13997	0.595455	0.00555972	0.171629	1.02078	0.366509	0.622558	262	111	0.423664
Lalb_14006	0.732391	0.0151639	0.184669	1.07931	1	1	521	233	0.447217
Lalb_14007	0.737187	0.0157461	0.18562	1.26375	1	1	337	114	0.338279
Lalb_14015	0.758312	0.0182481	0.18722	1.24087	1	1	423	163	0.385343
Lalb_14016	0.63614	0.00756189	0.174604	0.999649	0.322526	0.604209	259	107	0.413127
Lalb_14018	0.76253	0.0187867	0.187704	1.25593	1	1	673	245	0.364042
Lalb_14022	0.688627	0.0111096	0.179485	1.09033	1	1	439	175	0.398633
Lalb_14025	0.793876	0.0233973	0.195622	1.45544	1	1	242	90	0.371901
Lalb_14037	0.546981	0.00378028	0.160049	0.781402	0.0475948	0.551583	321	131	0.4081
Lalb_14038	0.317682	0.00039865	0.103089	0.635363	0.0108905	0.523906	433	105	0.242494
Lalb_14041	0.725305	0.014413	0.184595	1.07453	1	1	1041	397	0.381364
Lalb_14042	0.629121	0.00718991	0.174216	1.41552	1	1	229	108	0.471616
Lalb_14044	0	7.08698e-08	8.66351e-05	1.82111	1	1	447	105	0.234899
Lalb_14047	0.608289	0.00612604	0.173273	1.09492	1	1	182	90	0.494505
Lalb_14051	0.690455	0.0112814	0.179485	1.06909	1	1	1421	507	0.356791
Lalb_14056	0.726316	0.0144983	0.184595	0.645614	0.0119267	0.525421	276	117	0.423913
Lalb_14059	0.802569	0.024814	0.196925	0.957905	0.242529	0.573903	917	384	0.418757
Lalb_14060	0.807843	0.0257384	0.198314	1.1781	1	1	927	339	0.365696
Lalb_14061	0.382353	0.000881641	0.148632	1.14706	1	1	182	62	0.340659
Lalb_14069	0.6313	0.00728872	0.17437	0.721485	0.0253103	0.547936	272	110	0.404412
Lalb_14071	0.813111	0.0266846	0.199195	1.3939	1	1	202	84	0.415842
Lalb_14077	0.694	0.011543	0.179803	1.00945	0.342586	0.612165	327	144	0.440367
Lalb_14080	0.540984	0.00363405	0.160049	0.901639	0.154271	0.553557	176	77	0.4375
Lalb_14081	0.78238	0.0215751	0.191469	1.08043	1	1	680	273	0.401471
Lalb_14090	0.764384	0.0190112	0.187704	1.07308	1	1	1399	617	0.441029
Lalb_14092	0.58018	0.00495109	0.170711	0.797748	0.0565589	0.553557	322	134	0.416149
Lalb_14097	0.697142	0.0117961	0.17982	1.0189	0.362315	0.620802	454	185	0.407489
Lalb_14103	0.690058	0.0112466	0.179485	1.50558	1	1	354	156	0.440678
Lalb_14116	0.412385	0.00118365	0.152644	1.34025	1	1	313	113	0.361022
Lalb_14117	0.804989	0.0251943	0.196925	1.00624	0.336024	0.608844	355	170	0.478873
Lalb_14129	0.535914	0.00348783	0.159427	0.964645	0.254574	0.578615	479	191	0.398747
Lalb_14151	0.493534	0.00244919	0.159427	0.740302	0.0307926	0.551583	458	228	0.497817
Lalb_14153	0.783639	0.0217877	0.191866	0.744457	0.0321912	0.551583	569	243	0.427065
Lalb_14160	0.782967	0.0216846	0.191866	0.880838	0.128358	0.553557	285	108	0.378947
Lalb_14162	0.811847	0.0264321	0.198668	0.811847	0.0652267	0.553557	233	90	0.386266
Lalb_14164	0.77411	0.0203356	0.189785	1.275	1	1	458	201	0.438865
Lalb_14165	0.584795	0.00515655	0.171629	0.82846	0.0773002	0.553557	450	195	0.433333
Lalb_14179	0.379261	0.00084857	0.148191	0.884943	0.133086	0.553557	267	97	0.363296
Lalb_14182	0.78348	0.0217679	0.191866	1.17522	1	1	1075	363	0.337674
Lalb_14196	0.632308	0.00735062	0.17437	0.869423	0.115208	0.553557	411	145	0.352798
Lalb_14221	0.757303	0.0180997	0.18722	0.95925	0.244826	0.573964	757	245	0.323646
Lalb_14227	0.807965	0.0257497	0.198314	1.35885	1	1	415	213	0.513253
Lalb_14269	0.763435	0.0188829	0.187704	0.803615	0.0600532	0.553557	409	204	0.498778
Lalb_14279	0.381553	0.000868807	0.148632	0.432427	0.00186784	0.426643	655	331	0.505344
Lalb_14283	0.80441	0.0251019	0.196925	1.08832	1	1	427	190	0.444965
Lalb_14286	0.670651	0.00977602	0.178768	1.07517	1	1	2020	1007	0.498515
Lalb_14313	0.641026	0.00783177	0.17489	0.641026	0.0114729	0.524747	250	107	0.428
Lalb_14325	0.778727	0.0210462	0.190795	0.973409	0.27106	0.584121	533	234	0.439024
Lalb_14337	0.511344	0.0028576	0.159427	1.10791	1	1	586	227	0.387372
Lalb_14339	0.570588	0.00457265	0.167911	1.52157	1	1	485	152	0.313402
Lalb_14345	0.770203	0.0197564	0.189085	1.45933	1	1	616	247	0.400974
Lalb_14350	0.726261	0.0144963	0.184595	1.0721	1	1	743	295	0.397039
Lalb_14367	0.728316	0.014704	0.184669	0.843314	0.0897149	0.553557	571	245	0.429072
Lalb_14374	0.431455	0.0014167	0.152644	1.16493	1	1	778	282	0.362468
Lalb_14380	0.503243	0.00264325	0.159427	1.09798	1	1	1058	435	0.411153
Lalb_14382	0.809268	0.0259715	0.198317	0.998097	0.319308	0.602038	1035	461	0.445411
Lalb_14411	0.801061	0.0245402	0.196925	1.01187	0.347463	0.613811	469	211	0.449893
Lalb_14412	0.701023	0.0121777	0.180462	1.00146	0.326442	0.605622	274	105	0.383212
Lalb_14416	0.508344	0.00279479	0.159427	1.42336	1	1	3168	1018	0.321338
Lalb_14444	0.740741	0.0161536	0.185967	1.23457	1	1	320	132	0.4125
Lalb_14445	0.44658	0.00161218	0.152644	2.34454	1	1	1522	762	0.500657
Lalb_14450	0.792954	0.0232574	0.195586	0.868473	0.114213	0.553557	418	213	0.509569
Lalb_14454	0.747801	0.0169204	0.186958	1.34604	1	1	153	64	0.418301
Lalb_14468	0.80361	0.0249714	0.196925	0.946307	0.222007	0.569116	2602	1179	0.453113
Lalb_14484	0.800481	0.0244595	0.196925	0.800481	0.0581763	0.553557	185	92	0.497297
Lalb_14506	0.696881	0.0117708	0.17982	0.627193	0.0101253	0.523906	286	129	0.451049
Lalb_14508	0.695344	0.0116578	0.17982	0.985071	0.293297	0.59281	229	128	0.558952
Lalb_14530	0.779444	0.0211138	0.190795	1.03478	0.39581	0.634814	4605	1664	0.361346
Lalb_14552	0.37037	0.000772995	0.146794	1.11111	1	1	348	139	0.399425
Lalb_14555	0.566528	0.00440716	0.167884	1.01975	0.364116	0.622116	218	89	0.408257
Lalb_14566	0.776699	0.020761	0.190321	1.04854	0.425264	0.649612	360	193	0.536111
Lalb_14579	0.713704	0.0132328	0.181743	1.01566	0.355484	0.617756	526	277	0.526616
Lalb_14580	0.781698	0.0214613	0.191119	0.536924	0.00453386	0.450092	2941	1221	0.415165
Lalb_14581	0.789108	0.0226307	0.194824	1.18366	1	1	503	189	0.375746
Lalb_14595	0.589552	0.00534071	0.171629	1.2528	1	1	237	115	0.485232
Lalb_14598	0.0803689	1.01956e-06	0.00105462	2.00922	1	1	610	211	0.345902
Lalb_14611	0.620061	0.00670553	0.174216	0.868085	0.113863	0.553557	408	164	0.401961
Lalb_14636	0.664804	0.00937791	0.178607	1.10009	1	1	3224	1283	0.397953
Lalb_14739	0.639451	0.00774753	0.17489	0.456751	0.00231059	0.426643	433	139	0.321016
Lalb_14740	0.552223	0.00393723	0.161414	1.38056	1	1	1222	470	0.384615
Lalb_14741	0.649655	0.00835187	0.175866	0.649655	0.0124071	0.525421	157	54	0.343949
