# Supplementary material for: The draft genome of a socially polymorphic halictid bee, Lasioglossum albipes
Source: Genome Biol. 2013 Dec 20;14(12):R142. doi: 10.1186/gb-2013-14-12-r142 (PMC4062844; doi:10.1186/gb-2013-14-12-r142)
Supplement: Additional file 9 — IPR enrichment in L. albipes specific genes. The P values were adjusted by FDR and the cutoff of adjusted P value is 0.05. [file gb-2013-14-12-r142-S9.xlsx]

## Sheet: S20 - Acc evol Lalb
Gene_ID	FDR p-value	Null omega	Alternative omega	Alternative omega
			L. albipes	Other lineages
Lalb_00890	0	0.08888	1.33465	0.06446
Lalb_13106	0	0.03583	0.52095	0.03102
Lalb_12179	0	0.07178	0.29955	0.05451
Lalb_03171	0	0.08991	0.25565	0.06064
Lalb_12440	0	0.05275	0.22864	0.04114
Lalb_08992	0	0.03506	0.14206	0.02137
Lalb_03811	0	0.00826	0.13795	0.00352
Lalb_11696	1.29028e-13	0.02119	0.35221	0.0113
Lalb_09501	2.06983e-13	0.03174	0.12738	0.01971
Lalb_03061	3.27533e-13	0.03358	0.15368	0.02743
Lalb_01104	3.54827e-13	0.02911	0.09342	0.02005
Lalb_03574	1.08814e-12	0.01156	0.11316	0.00665
Lalb_01238	1.55237e-12	0.05519	0.23667	0.03024
Lalb_06612	4.59188e-12	0.0647	0.18895	0.04772
Lalb_07915	5.10557e-12	0.03114	0.08723	0.02231
Lalb_05128	7.69975e-12	0.07585	0.29534	0.06375
Lalb_04685	1.05434e-11	0.01675	0.14632	0.01213
Lalb_03663	1.84994e-11	0.06843	0.20792	0.05468
Lalb_12136	2.23837e-11	0.03462	0.10579	0.02591
Lalb_05669	2.3326e-11	0.0306	0.10636	0.02241
Lalb_00867	6.79565e-11	0.02534	0.11119	0.0131
Lalb_08218	1.04347e-10	0.02092	0.21415	0.01448
Lalb_04336	1.18407e-10	0.00994	0.08629	0.00223
Lalb_05969	1.53197e-10	0.03	0.07295	0.02147
Lalb_02728	1.62266e-10	0.07135	0.4372	0.05028
Lalb_00703	3.09203e-10	0.12623	0.41674	0.10432
Lalb_03973	3.25288e-10	0.00971	0.02786	0.00741
Lalb_06405	4.76576e-10	0.02901	0.11701	0.01867
Lalb_02509	4.77201e-10	0.10491	0.2863	0.08733
Lalb_13894	5.07444e-10	0.11856	0.55052	0.08195
Lalb_08121	7.15174e-10	0.02986	0.09895	0.02293
Lalb_08330	1.15395e-09	0.03475	0.15754	0.0234
Lalb_02986	1.2638e-09	0.02427	0.07962	0.01652
Lalb_01337	1.70455e-09	0.04004	0.23154	0.01798
Lalb_02902	1.71408e-09	0.09239	0.20611	0.07401
Lalb_06683	3.60422e-09	0.07343	0.14915	0.06581
Lalb_05547	3.70819e-09	0.00321	0.02475	0.00119
Lalb_09672	7.50121e-09	0.03304	0.20256	0.02205
Lalb_02510	8.01185e-09	0.06389	6.83823	0.0445
Lalb_10675	9.99071e-09	0.03334	0.0707	0.029
Lalb_13764	1.16845e-08	0.05529	0.511	0.03817
Lalb_03469	1.46632e-08	0.07894	0.40868	0.04936
Lalb_06289	2.16844e-08	0.05755	0.31122	0.03671
Lalb_06933	2.18727e-08	0.01946	0.15535	0.01301
Lalb_04088	2.21058e-08	0.04526	0.13882	0.03613
Lalb_07306	3.14494e-08	0.07786	0.35245	0.06165
Lalb_05123	3.61387e-08	0.05404	0.11999	0.04795
Lalb_02586	4.21083e-08	0.02961	0.13473	0.01516
Lalb_06773	7.29613e-08	0.05446	0.15675	0.04383
Lalb_09550	7.53533e-08	0.09093	0.56741	0.07027
Lalb_07194	8.0966e-08	0.01521	0.22358	0.00533
Lalb_12546	9.31873e-08	0.1523	0.38134	0.12995
Lalb_10189	1.047e-07	0.09959	0.7166	0.07798
Lalb_09394	1.54379e-07	0.03701	0.18345	0.0308
Lalb_07053	1.74455e-07	0.08945	0.74924	0.06664
Lalb_11621	1.75084e-07	0.02185	0.07551	0.01014
Lalb_07455	1.81229e-07	0.0408	0.13355	0.02931
Lalb_05481	1.93076e-07	0.05441	0.1517	0.03832
Lalb_02001	2.00502e-07	0.06213	0.45569	0.04028
Lalb_11182	2.01357e-07	0.02642	0.06037	0.02243
Lalb_07929	2.8519e-07	0.05261	0.10496	0.04621
Lalb_01806	2.8938e-07	0.02221	0.18182	0.01874
Lalb_11055	3.22804e-07	0.03501	0.5084	0.02483
Lalb_11837	4.22647e-07	0.04888	0.53963	0.02611
Lalb_13245	6.35058e-07	0.08427	0.24563	0.07003
Lalb_01353	8.28834e-07	0.04053	0.1808	0.03076
Lalb_11007	8.70944e-07	0.04288	0.16759	0.03336
Lalb_07115	8.80224e-07	0.08556	0.34483	0.06839
Lalb_05703	1.08404e-06	0.06768	0.45242	0.05475
Lalb_04254	1.31375e-06	0.04444	0.31828	0.03662
Lalb_03256	1.38653e-06	0.03459	0.13532	0.01933
Lalb_03710	1.42177e-06	0.05319	0.2043	0.04227
Lalb_00892	1.55464e-06	0.01503	0.07365	0.01165
Lalb_12128	1.55466e-06	0.07053	0.18092	0.05327
Lalb_09935	1.56069e-06	0.10934	0.57822	0.0856
Lalb_04798	1.56208e-06	0.10377	0.22532	0.0867
Lalb_09173	1.71347e-06	0.02295	0.05611	0.01481
Lalb_12168	1.76777e-06	0.04063	0.16036	0.02937
Lalb_11056	1.94958e-06	0.03204	1.00662	0.02306
Lalb_07207	2.0896e-06	0.09357	0.28318	0.07291
Lalb_01105	2.10906e-06	0.02771	0.15327	0.02056
Lalb_07955	2.15671e-06	0.12711	0.28511	0.10709
Lalb_03059	2.25698e-06	0.06356	0.20845	0.05195
Lalb_04512	2.26785e-06	0.07511	0.19615	0.06234
Lalb_06640	2.28575e-06	0.04751	0.29102	0.03772
Lalb_11132	2.4038e-06	0.01541	0.11446	0.00673
Lalb_08770	2.49605e-06	0.07078	0.1751	0.05633
Lalb_09824	2.5081e-06	0.04045	0.12614	0.02993
Lalb_08059	2.60224e-06	0.06772	0.22853	0.05121
Lalb_11898	2.79998e-06	0.06648	0.14134	0.05305
Lalb_02585	2.81648e-06	0.04806	0.25598	0.03569
Lalb_10274	3.08146e-06	0.06106	1.18154	0.05047
Lalb_09249	3.09332e-06	0.07916	0.37249	0.06286
Lalb_08541	3.25967e-06	0.07691	0.19799	0.06293
Lalb_00710	3.53667e-06	0.06895	0.23095	0.0544
Lalb_06283	3.80374e-06	0.02349	0.08035	0.01732
Lalb_06614	4.03874e-06	0.05809	0.12772	0.03377
Lalb_10169	4.09557e-06	0.05175	0.15848	0.04162
Lalb_09098	4.24578e-06	0.05295	0.12747	0.04321
Lalb_06778	4.42816e-06	0.09241	0.57176	0.07434
Lalb_12500	5.14717e-06	0.04051	0.09479	0.03342
Lalb_03591	5.26263e-06	0.08712	0.2527	0.07616
Lalb_02502	5.30701e-06	0.17943	0.54032	0.15379
Lalb_01785	6.15891e-06	0.0821	0.51033	0.06339
Lalb_02333	7.13767e-06	0.04696	0.18555	0.03938
Lalb_08537	7.85238e-06	0.09566	0.24267	0.07907
Lalb_06636	8.01861e-06	0.07604	0.80681	0.06121
Lalb_11088	8.20302e-06	0.06186	0.24717	0.04521
Lalb_08092	8.53945e-06	0.02411	0.14072	0.01517
Lalb_00539	8.98771e-06	0.06991	0.11674	0.0601
Lalb_06796	9.58822e-06	0.05815	0.18782	0.04825
Lalb_09671	9.58848e-06	0.01491	0.04385	0.01146
Lalb_12084	9.63051e-06	0.0114	0.05579	0.00358
Lalb_07454	9.85743e-06	0.09848	0.21902	0.08621
Lalb_02276	1.07814e-05	0.09016	0.44821	0.07518
Lalb_02895	1.0867e-05	0.05001	0.2501	0.04133
Lalb_07957	1.16158e-05	0.03512	0.09764	0.02754
Lalb_05359	1.26166e-05	0.07677	0.18262	0.06359
Lalb_10249	1.28072e-05	0.07064	0.25047	0.05261
Lalb_06362	1.33589e-05	0.04325	0.13448	0.0333
Lalb_13948	1.38543e-05	0.05117	0.15835	0.03386
Lalb_07866	1.45998e-05	0.08301	0.24976	0.06556
Lalb_05174	1.50189e-05	0.06194	0.74122	0.05055
Lalb_06299	1.53957e-05	0.05684	0.16541	0.04911
Lalb_06171	1.54836e-05	0.02125	0.08697	0.01575
Lalb_12927	1.63028e-05	0.02949	0.13722	0.02171
Lalb_06520	1.64056e-05	0.0419	0.11028	0.03462
Lalb_10223	1.7436e-05	0.08208	0.2665	0.06666
Lalb_00474	1.9504e-05	0.03581	0.12218	0.02581
Lalb_12114	1.96134e-05	0.07997	0.51342	0.06238
Lalb_12195	2.11921e-05	0.06609	0.18867	0.03585
Lalb_04939	2.1456e-05	0.0759	0.69168	0.05824
Lalb_10191	2.21142e-05	0.07012	1.38137	0.05704
Lalb_10940	2.34071e-05	0.04699	0.14209	0.03945
Lalb_07711	2.8006e-05	0.06194	0.14353	0.04505
Lalb_02336	2.95753e-05	0.0625	0.16953	0.04995
Lalb_08947	2.99008e-05	0.0226	0.25903	0.01557
Lalb_07958	3.06273e-05	0.02075	0.09736	0.017
Lalb_11911	3.1653e-05	0.00514	0.03644	0.00173
Lalb_08918	3.64123e-05	0.01882	0.07296	0.01259
Lalb_08093	3.83927e-05	0.06145	0.11675	0.05189
Lalb_09012	3.85782e-05	0.02242	0.09586	0.01396
Lalb_07082	3.87652e-05	0.05024	0.09067	0.0441
Lalb_01964	3.8787e-05	0.0822	0.21149	0.07088
Lalb_10360	3.88477e-05	0.03681	0.1072	0.02946
Lalb_00356	4.39333e-05	0.01667	0.04851	0.01405
Lalb_08548	5.21859e-05	0.04493	0.10302	0.03402
Lalb_13652	5.22598e-05	0.07428	0.31569	0.05897
Lalb_02709	5.31309e-05	0.12957	0.23863	0.11069
Lalb_08481	5.52459e-05	0.07637	0.14705	0.0614
Lalb_07884	5.54668e-05	0.15999	0.45402	0.13827
Lalb_10289	5.66125e-05	0.13065	0.51998	0.10708
Lalb_12038	5.74307e-05	0.0857	0.27822	0.06776
Lalb_06674	6.04559e-05	0.05379	0.11821	0.04494
Lalb_13117	6.10342e-05	0.05005	0.38724	0.04013
Lalb_05949	6.25522e-05	0.05309	0.19497	0.04156
Lalb_07075	6.25955e-05	0.13834	1.23576	0.10564
Lalb_04139	7.75313e-05	0.06152	0.10436	0.05118
Lalb_03283	7.77651e-05	0.03786	0.0952	0.03405
Lalb_02414	7.78942e-05	0.11519	0.33313	0.07648
Lalb_00893	7.82719e-05	0.01446	0.04264	0.01228
Lalb_03906	8.24923e-05	0.087	0.31143	0.07538
Lalb_04925	8.89301e-05	0.0436	0.16679	0.03837
Lalb_09651	8.89964e-05	0.0296	0.07351	0.02202
Lalb_02503	9.03801e-05	0.06241	0.11068	0.05378
Lalb_04805	9.80706e-05	0.09015	0.41795	0.06656
Lalb_00454	0.000110083	0.00767	0.02421	0.00625
Lalb_10621	0.000112746	0.02512	0.06677	0.02048
Lalb_05937	0.00014869	0.06489	0.13216	0.05657
Lalb_02446	0.000148736	0.0228	0.03859	0.01941
Lalb_09113	0.000163448	0.02818	0.07913	0.02251
Lalb_11786	0.000165319	0.07732	0.499	0.0625
Lalb_09612	0.000172416	0.03508	0.25368	0.02323
Lalb_03737	0.000183439	0.03422	0.07923	0.02976
Lalb_02072	0.000189592	0.08504	0.17042	0.07276
Lalb_05752	0.00019172	0.0685	0.227	0.05332
Lalb_02628	0.000192933	0.15586	1.15682	0.11507
Lalb_10367	0.000193131	0.07093	0.53458	0.05488
Lalb_10565	0.000193572	0.04686	0.62904	0.02092
Lalb_05826	0.000194932	0.0197	0.09758	0.00905
Lalb_10336	0.00019561	0.02383	0.0669	0.01892
Lalb_10480	0.000205542	0.04804	0.14166	0.03865
Lalb_01057	0.000207801	0.06982	0.30122	0.05577
Lalb_12075	0.000234507	0.02006	0.05386	0.01453
Lalb_05490	0.000236125	0.06251	0.15723	0.04723
Lalb_10936	0.000236238	0.07419	0.29473	0.06399
Lalb_02994	0.000239643	0.08732	0.26142	0.07486
Lalb_05243	0.000242086	0.12015	0.50024	0.08669
Lalb_03645	0.000242651	0.1095	0.20312	0.09584
Lalb_13645	0.000245132	0.06369	0.76928	0.04798
Lalb_07081	0.000248612	0.14769	0.5932	0.10292
Lalb_02330	0.000248745	0.04387	0.44521	0.03427
Lalb_08953	0.000250505	0.03566	0.23579	0.02811
Lalb_08273	0.000251543	0.03612	0.07762	0.02855
Lalb_06903	0.00025259	0.05434	0.16223	0.04479
Lalb_08938	0.000258399	0.24105	1.27093	0.18909
Lalb_09362	0.000261279	0.03903	0.12565	0.02994
Lalb_12194	0.0002618	0.01917	0.10403	0.01401
Lalb_05762	0.000268453	0.03855	0.17265	0.03061
Lalb_11096	0.000272964	0.08721	0.44087	0.06746
Lalb_11000	0.000278428	0.0815	0.29825	0.06864
Lalb_05820	0.000279935	0.02393	0.0802	0.01601
Lalb_08943	0.00030058	0.03654	0.0877	0.03056
Lalb_02710	0.000303449	0.03012	0.37554	0.02067
Lalb_06256	0.000304371	0.07104	0.15811	0.06267
Lalb_11180	0.000319813	0.03615	0.10594	0.02492
Lalb_10487	0.000322854	0.02351	0.35162	0.01905
Lalb_09132	0.000323178	0.1013	0.43974	0.06791
Lalb_04732	0.000327203	0.13231	0.75589	0.10721
Lalb_03047	0.000328294	0.00681	0.09334	0.00786
Lalb_09985	0.000343454	0.10266	0.27099	0.09039
Lalb_04564	0.00036057	0.04701	0.30261	0.03083
Lalb_09109	0.000361245	0.07662	0.39379	0.0546
Lalb_00368	0.000404389	0.1023	0.39799	0.07907
Lalb_04764	0.000423116	0.05837	0.19847	0.04683
Lalb_07583	0.000425654	0.082	0.18322	0.06742
Lalb_05151	0.000498148	0.08739	0.21265	0.07619
Lalb_09497	0.000508153	0.06584	0.17931	0.05449
Lalb_03895	0.000549368	0.05424	0.15457	0.04126
Lalb_01525	0.000559009	0.0758	0.2054	0.05719
Lalb_14065	0.000560486	0.04395	0.11893	0.03664
Lalb_04198	0.000560745	0.1036	0.20387	0.08906
Lalb_01928	0.000601604	0.03269	0.07355	0.02724
Lalb_06772	0.000624139	0.05796	0.18422	0.04274
Lalb_11129	0.00063018	0.02906	0.06229	0.02449
Lalb_04762	0.000631293	0.07903	0.20878	0.06734
Lalb_02020	0.000664324	0.05224	0.91078	0.04414
Lalb_13402	0.00067807	0.10639	2.05199	0.08031
Lalb_07920	0.00068227	0.06904	0.28241	0.05248
Lalb_03268	0.000683675	0.06249	0.16758	0.0421
Lalb_05405	0.000684123	0.06532	0.16422	0.05761
Lalb_12743	0.000689848	0.05476	0.27056	0.04709
Lalb_10856	0.000698426	0.01842	0.03664	0.01523
Lalb_01273	0.0007006	0.05234	0.27812	0.03986
Lalb_02511	0.000702778	0.10119	0.42421	0.08229
Lalb_07121	0.00071736	0.04884	0.12452	0.03973
Lalb_11796	0.000723268	0.02517	0.07661	0.01743
Lalb_11868	0.000729605	0.04378	0.17738	0.03488
Lalb_07266	0.000743178	0.06161	0.09861	0.056
Lalb_11570	0.000753863	0.04417	0.16728	0.03533
Lalb_03057	0.000758796	0.11996	0.33867	0.1001
Lalb_06139	0.000761068	0.02792	0.07237	0.02371
Lalb_01081	0.000889142	0.03512	0.12748	0.0269
Lalb_13303	0.000890103	0.012	0.33089	0.00876
Lalb_04534	0.000893017	0.02102	0.12629	0.00879
Lalb_03809	0.000893719	0.09926	0.41538	0.08348
Lalb_09576	0.000917153	0.01767	0.04043	0.01355
Lalb_10295	0.000930155	0.09023	0.34981	0.07734
Lalb_12658	0.000941804	0.0927	2.49707	0.07313
Lalb_09460	0.000967104	0.02204	0.05361	0.01707
Lalb_05435	0.000971046	0.12621	0.25181	0.11661
Lalb_04676	0.000982848	0.03339	0.08429	0.02177
Lalb_06658	0.00103747	0.04526	0.10596	0.03892
Lalb_06302	0.001045	0.0188	0.05332	0.01337
Lalb_07559	0.00104526	0.10048	0.25732	0.09164
Lalb_03440	0.00106679	0.06948	0.2829	0.05674
Lalb_00886	0.0010796	0.03396	0.09859	0.02144
Lalb_03006	0.00109791	0.06123	0.35594	0.0494
Lalb_13464	0.00109905	0.06641	0.14869	0.05689
Lalb_01497	0.00113668	0.07166	0.26719	0.05842
Lalb_02268	0.00114165	0.03423	0.1514	0.03013
Lalb_12516	0.00118413	0.05322	0.12127	0.04509
Lalb_11682	0.00119578	0.08983	0.17324	0.0802
Lalb_05950	0.001223	0.03845	0.16099	0.02587
Lalb_05341	0.00122609	0.06466	0.20102	0.05052
Lalb_03639	0.00122838	0.04586	0.19084	0.0369
Lalb_14085	0.00125799	0.07713	0.44611	0.05182
Lalb_03101	0.00129365	0.10711	0.44993	0.08989
Lalb_04816	0.00129449	0.02747	0.09436	0.02033
Lalb_00718	0.00130057	0.04396	0.13081	0.03601
Lalb_02539	0.00134162	0.04644	0.09395	0.03578
Lalb_05520	0.0014049	0.03007	0.0712	0.02551
Lalb_09928	0.0014051	0.01694	0.05711	0.01278
Lalb_00566	0.00143851	0.02409	0.04994	0.01962
Lalb_11941	0.00145412	0.05564	0.10952	0.04851
Lalb_00747	0.00152518	0.01596	0.09385	0.01446
Lalb_00970	0.00154707	0.02456	0.04315	0.02021
Lalb_13631	0.0015789	0.03961	0.09267	0.03077
Lalb_11869	0.00158813	0.05194	0.11081	0.04604
Lalb_11930	0.00159895	0.06906	0.14843	0.05765
Lalb_02359	0.00162862	0.05816	0.11333	0.05056
Lalb_13021	0.0016717	0.04644	0.08225	0.04024
Lalb_00948	0.00172163	0.00941	0.04615	0.00554
Lalb_00196	0.00172289	0.05208	0.2263	0.04325
Lalb_11159	0.00179641	0.11783	0.5464	0.09477
Lalb_06513	0.00180506	0.05355	0.17519	0.0423
Lalb_00784	0.00186904	0.06304	0.27496	0.0461
Lalb_03345	0.00206627	0.02453	0.0466	0.02009
Lalb_02748	0.00208456	0.08253	0.13086	0.0731
Lalb_07066	0.00213509	0.04714	0.21214	0.0373
Lalb_10483	0.00214422	0.07106	0.19566	0.06007
Lalb_06439	0.00217518	0.03177	0.07902	0.0247
Lalb_07586	0.00218647	0.05782	0.10888	0.05117
Lalb_05058	0.00218688	0.08684	0.17215	0.07401
Lalb_00183	0.00227413	0.06463	0.15466	0.05545
Lalb_11460	0.00238538	0.00858	0.05824	0.00623
Lalb_14636	0.00241425	0.03664	0.10089	0.03063
Lalb_04239	0.00241477	0.08272	0.16093	0.07232
Lalb_05347	0.00241596	0.02029	0.0681	0.01529
Lalb_11872	0.00241797	0.0652	0.16365	0.0565
Lalb_11528	0.00248899	0.09884	0.29112	0.07999
Lalb_12673	0.00250884	0.07774	0.18321	0.06742
Lalb_03475	0.00252694	0.05707	0.21951	0.04489
Lalb_04704	0.00277157	0.03898	0.10317	0.02967
Lalb_02275	0.00279574	0.08406	0.30686	0.06166
Lalb_07301	0.00282533	0.04973	0.97419	0.03999
Lalb_13973	0.00286213	0.0319	0.62661	0.03272
Lalb_01787	0.00300691	0.16865	0.783	0.13625
Lalb_13415	0.00301971	0.12187	0.31567	0.091
Lalb_02385	0.00302623	0.07014	0.16568	0.05575
Lalb_02708	0.00306385	0.09099	0.19965	0.08023
Lalb_03925	0.0031162	0.06261	0.10128	0.0542
Lalb_05578	0.00321305	0.10595	0.2128	0.09273
Lalb_13849	0.0032707	0.03988	0.17394	0.02989
Lalb_11187	0.00334285	0.09468	0.21805	0.08002
Lalb_10384	0.0033467	0.02709	0.08139	0.02285
Lalb_05100	0.00336386	0.03846	0.15045	0.03155
Lalb_10782	0.00340296	0.04135	0.17025	0.03474
Lalb_00939	0.00340746	0.03731	0.07215	0.03088
Lalb_01308	0.00341856	0.06589	0.13639	0.05814
Lalb_13198	0.00342741	0.04318	0.16876	0.0375
Lalb_01503	0.00348618	0.00318	0.17809	0.00238
Lalb_01583	0.00348758	0.05319	0.0966	0.04721
Lalb_03427	0.00351148	0.02428	0.07535	0.01858
Lalb_09026	0.00351737	0.04416	0.07422	0.03927
Lalb_08972	0.00351951	0.02489	0.08933	0.02093
Lalb_09192	0.00352586	0.03812	0.07062	0.03423
Lalb_05135	0.00352983	0.03136	0.09555	0.02056
Lalb_12683	0.00353509	0.08167	0.19954	0.0725
Lalb_13182	0.00354974	0.00277	0.02211	0.00072
Lalb_04475	0.00359642	0.04365	0.09491	0.03774
Lalb_03084	0.0037052	0.01083	0.02801	0.00924
Lalb_09048	0.00383072	0.01757	0.03893	0.01404
Lalb_12715	0.0038388	0.08715	0.16406	0.07853
Lalb_02211	0.00403256	0.02371	0.15889	0.01814
Lalb_08932	0.00403515	0.02746	0.09927	0.01821
Lalb_01483	0.0041014	0.10271	0.18991	0.08995
Lalb_01011	0.00411103	0.02961	0.05263	0.02637
Lalb_13933	0.00415803	0.09263	0.3765	0.07894
Lalb_04582	0.00431206	0.05722	0.40287	0.03995
Lalb_01798	0.00431884	0.11615	0.20353	0.10348
Lalb_11127	0.00431946	0.14993	0.36436	0.12304
Lalb_01106	0.00446884	0.09102	0.3137	0.07157
Lalb_03058	0.00453702	0.06416	0.13309	0.05332
Lalb_12779	0.00454365	0.12117	0.38373	0.11455
Lalb_09558	0.00457389	0.02676	0.10216	0.01831
Lalb_05466	0.00461623	0.03702	0.07805	0.02991
Lalb_13952	0.00462813	0.03779	0.34009	0.03272
Lalb_00185	0.004631	0.02591	0.04918	0.02273
Lalb_10842	0.00472249	0.0279	0.07649	0.02237
Lalb_06835	0.00474714	0.01992	0.04095	0.01612
Lalb_02032	0.00476587	0.06473	0.11923	0.05614
Lalb_04880	0.00480345	0.12501	1.64328	0.09672
Lalb_12186	0.00487867	0.14461	0.24087	0.12721
Lalb_10265	0.00487913	0.08867	0.18348	0.0762
Lalb_02747	0.00488173	0.0284	0.07215	0.02286
Lalb_03972	0.00492021	0.0494	0.0862	0.04317
Lalb_07918	0.00493366	0.05773	0.09726	0.04961
Lalb_13411	0.00494156	0.0368	0.11541	0.03102
Lalb_05339	0.00496158	0.09123	0.30867	0.0804
Lalb_03284	0.00508607	0.06542	0.12432	0.05692
Lalb_10278	0.00513984	0.08126	0.36695	0.06744
Lalb_06515	0.00521063	0.06895	0.1128	0.06309
Lalb_09062	0.00521462	0.0466	0.16982	0.03699
Lalb_05030	0.00522118	0.06629	0.19348	0.05299
Lalb_00139	0.00530205	0.09599	0.37005	0.08216
Lalb_10292	0.00543553	0.07725	0.24865	0.06277
Lalb_08589	0.0054988	0.02359	0.11294	0.0221
Lalb_01895	0.00553542	0.04687	0.22075	0.0416
Lalb_09099	0.00561843	0.02981	0.13706	0.0219
Lalb_03368	0.00589588	0.04136	0.15384	0.03404
Lalb_03076	0.00590546	0.08336	0.24105	0.06975
Lalb_06913	0.0059452	0.05262	0.12535	0.04533
Lalb_05412	0.00611021	0.08919	0.26416	0.07501
Lalb_07924	0.00619029	0.07563	0.48951	0.05074
Lalb_04757	0.00633594	0.09789	0.20652	0.08682
Lalb_00367	0.00634841	0.02114	0.0563	0.01653
Lalb_12173	0.00645903	0.01318	0.04166	0.01121
Lalb_10848	0.00655933	0.13451	0.28327	0.1178
Lalb_02675	0.00673041	0.06375	0.1487	0.05308
Lalb_06630	0.00678245	0.04232	0.13368	0.03431
Lalb_13502	0.00684569	0.00205	0.01563	0.00032
Lalb_04060	0.00696859	0.06017	0.12593	0.05023
Lalb_05597	0.00754186	0.01537	0.32285	0.01823
Lalb_14728	0.007733	0.05139	0.11969	0.04372
Lalb_13302	0.00774164	0.03342	0.0774	0.02926
Lalb_00438	0.00780376	0.12168	0.43754	0.1034
Lalb_06035	0.00782476	0.08363	0.1067	0.08006
Lalb_12619	0.00782759	0.08702	0.46602	0.06937
Lalb_13094	0.00790211	0.05867	0.20775	0.05052
Lalb_08982	0.00799883	0.03589	0.12648	0.02764
Lalb_07608	0.00810138	0.01559	0.03971	0.01233
Lalb_06406	0.0081616	0.12052	0.74494	0.10168
Lalb_11445	0.00855919	0.08478	0.21854	0.07249
Lalb_07288	0.00876676	0.07541	0.19383	0.06404
Lalb_01706	0.0088475	0.03611	0.06779	0.032
Lalb_11066	0.00885115	0.0596	0.16462	0.05145
Lalb_09080	0.00890333	0.07617	0.29516	0.05872
Lalb_10998	0.00891084	0.07592	0.22819	0.06204
Lalb_12104	0.00892818	0.08575	0.23799	0.06984
Lalb_08509	0.00909869	0.08602	0.31107	0.07139
Lalb_11092	0.00910914	0.15293	1.10116	0.11255
Lalb_06797	0.00918909	0.04545	0.18187	0.03531
Lalb_09059	0.00923204	0.07592	0.14268	0.06908
Lalb_04817	0.0093401	0.01627	0.05259	0.01187
Lalb_03104	0.00934122	0.09598	0.2022	0.08132
Lalb_02580	0.00939547	0.01909	0.0369	0.01696
Lalb_04409	0.0094005	0.07853	0.28201	0.06606
Lalb_09125	0.00951093	0.01071	0.04366	0.0064
Lalb_03719	0.00957117	0.06301	0.27436	0.05207
Lalb_03166	0.0097644	0.04465	0.08553	0.04005
Lalb_10933	0.00998481	0.09041	0.24748	0.07822
Lalb_04478	0.0102747	0.06618	0.15174	0.05524
Lalb_04558	0.0105241	0.12367	0.38057	0.10174
Lalb_00452	0.0108956	0.08196	0.23297	0.06973
Lalb_00542	0.0109811	0.02798	0.11383	0.01931
Lalb_06746	0.0110549	0.12675	0.40496	0.10852
Lalb_07073	0.0111601	0.06113	0.18975	0.05361
Lalb_01985	0.0113107	0.01016	0.03014	0.0079
Lalb_05501	0.0113289	0.05884	0.24494	0.03155
Lalb_01968	0.0114076	0.078	1.07587	0.07078
Lalb_00287	0.0114098	0.07127	0.11599	0.06476
Lalb_00268	0.0114526	0.07463	0.1285	0.06501
Lalb_12877	0.0114717	0.00898	0.02082	0.00582
Lalb_11978	0.0115116	0.03592	0.13439	0.02707
Lalb_00251	0.012026	0.07504	0.21295	0.06676
Lalb_02771	0.0120274	0.09029	0.19996	0.07905
Lalb_11459	0.0122673	0.06068	0.19147	0.04951
Lalb_09729	0.0124044	0.01721	0.036	0.01373
Lalb_13647	0.0124495	0.02905	0.07678	0.02452
Lalb_01716	0.0126047	0.04913	0.1423	0.04052
Lalb_14062	0.0126741	0.10359	0.38321	0.08386
Lalb_13270	0.0128555	0.07587	0.28661	0.06481
Lalb_07757	0.0133266	0.02476	0.05466	0.02064
Lalb_09055	0.0134053	0.05108	0.12783	0.04299
Lalb_03848	0.0135147	0.02818	2.01724	0.02282
Lalb_09189	0.0136727	0.05014	0.08622	0.04515
Lalb_02031	0.0137124	0.03393	0.06695	0.03036
Lalb_14111	0.0137705	0.03763	0.15621	0.02576
Lalb_09817	0.0138543	0.09	0.15925	0.07791
Lalb_13157	0.0138907	0.08262	0.5353	0.07123
Lalb_04549	0.0139204	0.03251	0.21577	0.02444
Lalb_09787	0.0140379	0.02921	0.05814	0.02597
Lalb_03936	0.0140949	0.13167	0.26037	0.11101
Lalb_11001	0.0142131	0.0563	0.11516	0.05045
Lalb_00448	0.0144815	0.07776	0.41025	0.07335
Lalb_06014	0.0146623	0.07755	0.1816	0.06953
Lalb_10199	0.0149717	0.066	0.16334	0.05282
Lalb_05350	0.0154193	0.04143	0.11057	0.03226
Lalb_01962	0.0154392	0.05108	0.20084	0.04647
Lalb_12083	0.0155163	0.02291	0.08523	0.0198
Lalb_08781	0.0155234	0.02791	0.05096	0.02297
Lalb_04090	0.0158705	0.07748	0.1638	0.06565
Lalb_11117	0.0159537	0.01804	0.07483	0.01651
Lalb_03589	0.0162298	0.09634	0.21895	0.08407
Lalb_06741	0.0162427	0.00029	0.06015	0.00014
Lalb_09936	0.0162638	0.05113	0.08115	0.04655
Lalb_07068	0.0162829	0.06196	0.1449	0.05371
Lalb_09101	0.016373	0.05186	0.1239	0.0445
Lalb_06483	0.0167813	0.04629	0.08566	0.03956
Lalb_10991	0.0167847	0.11649	0.24545	0.09236
Lalb_02746	0.0169636	0.05159	0.10599	0.04573
Lalb_06486	0.0169752	0.06783	0.12688	0.05988
Lalb_02629	0.0174099	0.0581	0.16726	0.04906
Lalb_11334	0.017428	0.0203	0.0495	0.01436
Lalb_13733	0.0174751	0.12421	0.19909	0.11296
Lalb_02195	0.0174979	0.01726	0.11008	0.01319
Lalb_12679	0.0176977	0.06975	0.14773	0.05371
Lalb_04580	0.0177203	0.02398	0.05797	0.01846
Lalb_00916	0.018072	0.0262	0.06048	0.01843
Lalb_11972	0.0182958	0.15173	0.611	0.11429
Lalb_10692	0.0183307	0.07643	0.24233	0.06633
Lalb_06770	0.0186854	0.07472	0.12591	0.06768
Lalb_12580	0.018765	0.06285	0.13699	0.05335
Lalb_01595	0.019041	0.03859	0.08117	0.03113
Lalb_05181	0.0190626	0.07301	0.188	0.06322
Lalb_07213	0.0195459	0.07087	0.14769	0.06121
Lalb_06069	0.0195712	0.07878	0.14151	0.06978
Lalb_02160	0.0196849	0.14731	0.54557	0.11595
Lalb_11899	0.0198216	0.01891	0.04598	0.01495
Lalb_00506	0.019851	0.06596	0.11866	0.05756
Lalb_07598	0.0199183	0.07443	0.88088	0.06075
Lalb_00739	0.020102	0.12626	0.31799	0.10986
Lalb_08593	0.0201191	0.02628	0.04991	0.02248
Lalb_07415	0.0201439	0.00429	0.02117	0.00355
Lalb_05418	0.0202299	0.04788	0.09638	0.03917
Lalb_01698	0.0203105	0.11501	0.53409	0.10014
Lalb_12659	0.0204312	0.04451	0.20379	0.0334
Lalb_01573	0.0204419	0.1082	0.20541	0.09489
Lalb_11090	0.0204612	0.0271	0.09646	0.02139
Lalb_11053	0.0205694	0.07059	0.17537	0.06352
Lalb_03266	0.0207007	0.04705	0.08418	0.03957
Lalb_09574	0.020792	0.0409	0.0941	0.03404
Lalb_11324	0.0208088	0.02646	0.06492	0.01968
Lalb_03807	0.0210054	0.06602	0.11106	0.05622
Lalb_09731	0.0213577	0.0085	0.05307	0.00619
Lalb_08536	0.0213673	0.04397	0.21038	0.03289
Lalb_07857	0.0215152	0.04413	0.25293	0.02899
Lalb_12492	0.0217108	0.05568	0.08375	0.05232
Lalb_07296	0.021728	0.08667	0.22777	0.07172
Lalb_06574	0.0219669	0.12245	0.98297	0.10143
Lalb_11813	0.0222149	0.06538	0.17618	0.05763
Lalb_07632	0.0235242	0.02983	0.09067	0.02424
Lalb_07802	0.0236162	0.03549	0.31032	0.02712
Lalb_07861	0.0237139	0.12497	0.2072	0.11364
Lalb_01342	0.0245552	0.07047	0.1382	0.0619
Lalb_00347	0.0246892	0.05463	0.10491	0.04831
Lalb_01903	0.0259237	0.01635	0.04369	0.0129
Lalb_07610	0.0259242	0.059	0.11961	0.04954
Lalb_13635	0.0259885	0.09043	0.17493	0.08146
Lalb_09617	0.0261999	0.06118	0.28383	0.04999
Lalb_11448	0.0262777	0.02902	0.12666	0.02224
Lalb_02681	0.0263011	0.01553	0.04701	0.01178
Lalb_09181	0.0265432	0.099	0.15602	0.09007
Lalb_02907	0.0265835	0.06682	0.21346	0.05496
Lalb_07400	0.0270096	0.13946	0.39734	0.13497
Lalb_09873	0.027022	0.04289	0.35285	0.03487
Lalb_07431	0.0272569	0.02605	0.05661	0.02173
Lalb_02897	0.027408	0.06207	0.1141	0.05412
Lalb_08981	0.0277307	0.09942	0.16526	0.08886
Lalb_03581	0.0278656	0.03925	0.11534	0.03176
Lalb_13989	0.0286737	0.06651	0.19069	0.05232
Lalb_04166	0.028959	0.00412	0.01186	0.00275
Lalb_04551	0.0289977	0.03781	0.07898	0.03341
Lalb_10277	0.0294726	0.12336	0.47779	0.10133
Lalb_07241	0.0295383	0.04977	0.09656	0.04414
Lalb_05580	0.0297326	0.12352	0.35934	0.08605
Lalb_10261	0.0298478	0.01588	0.04487	0.01259
Lalb_01763	0.0302737	0.05969	0.16893	0.04755
Lalb_00392	0.0303902	0.03664	0.29826	0.02873
Lalb_07769	0.0305398	0.07349	0.12773	0.06488
Lalb_10135	0.0308079	0.03206	0.05442	0.02801
Lalb_13404	0.0310438	0.04607	0.10505	0.03955
Lalb_01562	0.0315323	0.09519	0.17227	0.08529
Lalb_01217	0.0320332	0.0838	0.45508	0.07005
Lalb_10980	0.032282	0.05446	0.13608	0.04666
Lalb_05871	0.0328692	0.06504	0.24307	0.05535
Lalb_04808	0.0330708	0.01503	0.08433	0.01195
Lalb_10769	0.0334453	0.07821	0.11029	0.07253
Lalb_09309	0.0336928	0.01762	0.04852	0.01347
Lalb_00423	0.0337905	0.00254	0.00957	0.00174
Lalb_01578	0.0340676	0.04671	0.11	0.04008
Lalb_07085	0.0342879	0.07277	0.20587	0.06269
Lalb_08807	0.0347842	0.03778	0.0673	0.03345
Lalb_10919	0.0348251	0.10742	0.29536	0.08305
Lalb_10205	0.0348324	0.01505	0.05404	0.01183
Lalb_09958	0.0351392	0.13375	0.21668	0.12362
Lalb_06211	0.0351456	0.00352	0.01522	0.00117
Lalb_04161	0.0351902	0.05083	0.14115	0.04693
Lalb_05176	0.0355597	0.15873	0.37157	0.13579
Lalb_14081	0.0357396	0.135	1.07874	0.10917
Lalb_12589	0.0357532	0.02224	0.05129	0.01996
Lalb_03586	0.0360312	0.02945	0.0717	0.02556
Lalb_07117	0.0365675	0.03853	0.09557	0.03435
Lalb_13041	0.0365833	0.03372	0.20615	0.02669
Lalb_04334	0.0370109	0.05781	0.09887	0.05186
Lalb_08784	0.0370113	0.02579	0.06241	0.02143
Lalb_12074	0.0371207	0.10613	0.22398	0.09386
Lalb_12714	0.03729	0.01393	0.06009	0.01122
Lalb_05134	0.0374136	0.08835	0.16289	0.07869
Lalb_09918	0.037452	0.08393	0.15918	0.07604
Lalb_05869	0.0375014	0.03152	0.06927	0.02669
Lalb_07342	0.0375915	0.15847	0.31569	0.12225
Lalb_10854	0.0376342	0.10283	0.28632	0.09187
Lalb_02706	0.0377387	0.14408	0.23169	0.12724
Lalb_07031	0.0378255	0.00224	0.02772	0.0013
Lalb_07686	0.037941	0.00833	0.03828	0.00464
Lalb_02730	0.0380273	0.08091	0.20768	0.0668
Lalb_01446	0.0380359	0.05731	0.13855	0.04822
Lalb_10656	0.0380514	0.04175	0.07187	0.03727
Lalb_00434	0.0380664	0.08066	0.30044	0.07113
Lalb_12445	0.0386146	0.02154	0.04602	0.01862
Lalb_03317	0.0387797	0.07867	0.16386	0.06736
Lalb_02981	0.039175	0.02445	0.10257	0.01795
Lalb_14164	0.0392919	0.02072	0.16531	0.01741
Lalb_08203	0.0392935	0.10933	0.22089	0.09585
Lalb_02855	0.0394714	0.08746	0.13703	0.07718
Lalb_03472	0.040381	0.01475	0.03242	0.01199
Lalb_03364	0.0405005	0.04401	0.08689	0.03805
Lalb_13384	0.0405891	0.03467	0.08551	0.02891
Lalb_08135	0.0411491	0.01009	0.16217	0.00654
Lalb_11908	0.0411657	0.06331	0.14851	0.05089
Lalb_04776	0.041308	0.04199	0.07352	0.03532
Lalb_02278	0.0415948	0.0387	0.08751	0.03372
Lalb_00905	0.0424046	0.0658	0.15178	0.05748
Lalb_06477	0.0424778	0.03983	0.06522	0.03443
Lalb_11163	0.042495	0.10765	0.13799	0.103
Lalb_03406	0.0424968	0.04663	0.10428	0.04011
Lalb_04493	0.0424976	0.00812	0.01957	0.00614
Lalb_05080	0.0425464	0.06467	0.1145	0.05756
Lalb_05991	0.0425939	0.02177	0.05401	0.01835
Lalb_07164	0.0428324	0.11269	0.18713	0.09378
Lalb_11711	0.0428409	0.0779	0.34648	0.06402
Lalb_12110	0.0428834	0.07205	0.19999	0.06145
Lalb_01693	0.0432021	0.08147	0.1844	0.06937
Lalb_13939	0.0444736	0.05255	0.11533	0.04454
Lalb_01079	0.0446996	0.09979	0.38852	0.07924
Lalb_11994	0.0451301	0.06891	0.11413	0.05938
Lalb_06882	0.0451843	0.04654	0.06687	0.04198
Lalb_09609	0.0452432	0.00827	0.03027	0.00571
Lalb_01101	0.0453547	0.09138	0.27012	0.07435
Lalb_02701	0.0458578	0.07642	0.28771	0.06043
Lalb_03732	0.0459211	0.0143	0.02776	0.01242
Lalb_06988	0.0459745	0.06472	0.42038	0.04973
Lalb_01934	0.0461684	0.06026	0.12415	0.0509
Lalb_08934	0.0467965	0.04953	0.11495	0.04343
Lalb_02537	0.0468072	0.06103	0.18723	0.04755
Lalb_05108	0.046823	0.01907	0.02859	0.01742
Lalb_11486	0.046833	0.02698	0.07007	0.02193
Lalb_00465	0.0470718	0.08557	0.17812	0.07528
Lalb_08651	0.0481016	0.067	0.09181	0.06185
Lalb_02122	0.0492117	0.10227	0.187	0.08887
Lalb_13139	0.0492601	0.06383	0.57463	0.05481
Lalb_05633	0.049363	0.07712	0.16333	0.07024
Lalb_04213	0.0498212	0.04055	0.06308	0.03751
