# Supplementary material for: The draft genome of a socially polymorphic halictid bee, Lasioglossum albipes
Source: Genome Biol. 2013 Dec 20;14(12):R142. doi: 10.1186/gb-2013-14-12-r142 (PMC4062844; doi:10.1186/gb-2013-14-12-r142)
Supplement: Additional file 10 — IPR domains over-represented in the L. albipes lineage. The domains that have at least 10 copies are included in this table. Additional columns report the number of domains characterized in each species. Aech: A. echinatior, Amel: A. mellifera, Cflo: C. floridanus, Dmel: D. melanogaster, Hsal: H. saltator, Lalb: L. albipes, Nvit: N. vitripennis, Sinv: S. invicta. [file gb-2013-14-12-r142-S10.xlsx]

## Sheet: S21 - Acc evol Apoidea
Gene_ID	FDR p-value	Null omega	Alternative omega	Alternative omega
			Apoidea	Other lineages
Lalb_13106	0	0.03583	0.4117	0.02894
Lalb_10189	0	0.09959	0.30953	0.03601
Lalb_00552	0	0.02533	0.29346	0.01944
Lalb_03248	0	0.08101	0.23782	0.05582
Lalb_00890	0	0.08888	0.21842	0.04796
Lalb_10274	0	0.06106	0.19761	0.0336
Lalb_03171	0	0.08991	0.16713	0.04985
Lalb_13856	0	0.07068	0.15777	0.02442
Lalb_12128	0	0.07053	0.13814	0.02879
Lalb_12179	0	0.07178	0.13733	0.04814
Lalb_08992	0	0.03506	0.09659	0.01671
Lalb_12440	0	0.05275	0.09088	0.03813
Lalb_11696	0	0.02119	0.06929	0.00966
Lalb_05669	0	0.0306	0.06757	0.01832
Lalb_06405	0	0.02901	0.06206	0.01255
Lalb_10675	0	0.03334	0.06115	0.02399
Lalb_03061	0	0.03358	0.05853	0.02481
Lalb_03811	0	0.00826	0.03196	0.00353
Lalb_06612	1.61285e-14	0.0647	0.14145	0.04141
Lalb_05481	1.61285e-14	0.05441	0.13159	0.02604
Lalb_13117	1.697e-13	0.05005	0.12242	0.00653
Lalb_01104	1.77414e-13	0.02911	0.06487	0.01746
Lalb_08218	2.69669e-13	0.02092	0.06019	0.01179
Lalb_00867	3.00238e-13	0.02534	0.07609	0.00975
Lalb_07915	5.2567e-13	0.03114	0.06465	0.01995
Lalb_13764	1.06448e-12	0.05529	0.1538	0.03118
Lalb_11007	1.08814e-12	0.04288	0.11876	0.02519
Lalb_04685	1.08895e-12	0.01675	0.04165	0.00967
Lalb_03710	2.59467e-12	0.05319	0.11217	0.03469
Lalb_08093	2.70959e-12	0.06145	0.10353	0.04212
Lalb_12195	2.94298e-12	0.06609	0.08673	0.00748
Lalb_06933	2.96027e-12	0.01946	0.05741	0.00952
Lalb_08770	3.21316e-12	0.07078	0.12317	0.04368
Lalb_03574	8.13373e-12	0.01156	0.03583	0.0049
Lalb_02509	1.01303e-11	0.10491	0.17161	0.08051
Lalb_05703	1.03246e-11	0.06768	0.13228	0.04202
Lalb_05547	1.21064e-11	0.00321	0.01822	0.00065
Lalb_02728	1.28563e-11	0.07135	0.18111	0.04505
Lalb_00703	1.97977e-11	0.12623	0.22766	0.09598
Lalb_04336	2.91116e-11	0.00994	0.05719	0.00111
Lalb_02510	6.36144e-11	0.06389	0.16809	0.03649
Lalb_02502	6.36424e-11	0.17943	0.34786	0.13241
Lalb_03663	6.74615e-11	0.06843	0.15323	0.04953
Lalb_07454	1.29273e-10	0.09848	0.16109	0.0757
Lalb_08330	1.67223e-10	0.03475	0.07294	0.01901
Lalb_09672	2.03977e-10	0.03304	0.0829	0.01903
Lalb_06683	2.55168e-10	0.07343	0.1004	0.0627
Lalb_06636	2.57441e-10	0.07604	0.1981	0.04208
Lalb_07306	2.6934e-10	0.07786	0.15874	0.05444
Lalb_03469	4.09767e-10	0.07894	0.11325	0.02815
Lalb_13894	4.144e-10	0.11856	0.33736	0.07355
Lalb_05113	5.24397e-10	0.11772	0.28243	0.07624
Lalb_09501	5.75738e-10	0.03174	0.0688	0.01856
Lalb_00710	6.3986e-10	0.06895	0.11719	0.04511
Lalb_01105	6.49358e-10	0.02771	0.07653	0.01618
Lalb_09249	6.95136e-10	0.07916	0.1506	0.05261
Lalb_08365	7.71234e-10	0.06829	0.17111	0.04575
Lalb_07053	8.97674e-10	0.08945	0.18302	0.05768
Lalb_05128	9.29814e-10	0.07585	0.20941	0.06078
Lalb_12743	1.17442e-09	0.05476	0.15697	0.03655
Lalb_02585	1.32583e-09	0.04806	0.10958	0.02694
Lalb_01238	1.34882e-09	0.05519	0.14368	0.02397
Lalb_05969	1.62387e-09	0.03	0.04957	0.01912
Lalb_11071	1.8907e-09	0.03357	0.06942	0.0193
Lalb_02001	1.90343e-09	0.06213	0.14161	0.03466
Lalb_11837	2.69262e-09	0.04888	0.12837	0.01913
Lalb_02986	3.00362e-09	0.02427	0.05432	0.01483
Lalb_09550	3.10665e-09	0.09093	0.19004	0.06417
Lalb_01337	3.30126e-09	0.04004	0.16475	0.0178
Lalb_08121	3.62783e-09	0.02986	0.06517	0.01974
Lalb_03906	3.76702e-09	0.087	0.20518	0.06321
Lalb_03591	3.77426e-09	0.08712	0.14237	0.06897
Lalb_08934	3.80811e-09	0.04953	0.12577	0.03052
Lalb_13952	3.94342e-09	0.03779	0.11305	0.01215
Lalb_13411	4.44401e-09	0.0368	0.0809	0.02336
Lalb_12136	5.47673e-09	0.03462	0.05513	0.02449
Lalb_00368	5.92498e-09	0.1023	0.24904	0.0575
Lalb_02586	5.92735e-09	0.02961	0.08787	0.01168
Lalb_11868	8.21418e-09	0.04378	0.09749	0.0253
Lalb_06773	8.45226e-09	0.05446	0.08083	0.03956
Lalb_01895	1.29344e-08	0.04687	0.09979	0.03331
Lalb_13245	1.31925e-08	0.08427	0.18379	0.05744
Lalb_10940	1.35667e-08	0.04699	0.0835	0.03522
Lalb_06827	1.51195e-08	0.03084	0.05097	0.02645
Lalb_07301	1.68958e-08	0.04973	0.12661	0.02824
Lalb_04595	1.96555e-08	0.10669	0.23169	0.0824
Lalb_07194	2.14572e-08	0.01521	0.12312	0.00351
Lalb_10289	2.22636e-08	0.13065	0.32322	0.09172
Lalb_13652	2.37082e-08	0.07428	0.14986	0.02671
Lalb_08938	2.43104e-08	0.24105	0.56023	0.14394
Lalb_03059	2.44666e-08	0.06356	0.12266	0.0463
Lalb_07866	3.37559e-08	0.08301	0.16492	0.0574
Lalb_06289	4.12797e-08	0.05755	0.09491	0.02834
Lalb_05752	4.1384e-08	0.0685	0.14427	0.04211
Lalb_04925	4.14155e-08	0.0436	0.14475	0.02739
Lalb_01964	4.68535e-08	0.0822	0.12816	0.06411
Lalb_12114	6.37832e-08	0.07997	0.18261	0.05367
Lalb_11092	7.24726e-08	0.15293	0.29075	0.044
Lalb_02902	7.73553e-08	0.09239	0.16086	0.07329
Lalb_10372	9.38611e-08	0.03734	0.06022	0.0257
Lalb_09935	9.42309e-08	0.10934	0.24203	0.07341
Lalb_02628	9.44696e-08	0.15586	0.50724	0.03641
Lalb_04512	9.48423e-08	0.07511	0.14118	0.0555
Lalb_06796	9.48565e-08	0.05815	0.11184	0.04328
Lalb_08367	9.49531e-08	0.04135	0.15249	0.0282
Lalb_08320	1.20189e-07	0.08407	0.14933	0.00783
Lalb_02276	1.24699e-07	0.09016	0.18919	0.06532
Lalb_06778	1.43241e-07	0.09241	0.17893	0.06549
Lalb_03440	1.52333e-07	0.06948	0.17555	0.01539
Lalb_06772	1.54411e-07	0.05796	0.15414	0.03365
Lalb_04798	1.60071e-07	0.10377	0.17541	0.08078
Lalb_11182	1.60531e-07	0.02642	0.03957	0.02095
Lalb_00452	1.6117e-07	0.08196	0.153	0.05722
Lalb_06674	1.61694e-07	0.05379	0.0904	0.04007
Lalb_07115	1.96334e-07	0.08556	0.14492	0.06247
Lalb_08964	2.01255e-07	0.05022	0.11005	0.02645
Lalb_13198	2.04552e-07	0.04318	0.09102	0.02995
Lalb_04088	2.17246e-07	0.04526	0.07919	0.03416
Lalb_06640	2.21559e-07	0.04751	0.10361	0.03443
Lalb_06797	2.353e-07	0.04545	0.12846	0.02274
Lalb_08537	2.50827e-07	0.09566	0.13835	0.07167
Lalb_11055	2.93474e-07	0.03501	0.07216	0.02409
Lalb_02994	3.45147e-07	0.08732	0.15086	0.06467
Lalb_13931	3.68569e-07	0.06522	0.15085	0.04542
Lalb_12168	3.69386e-07	0.04063	0.09525	0.02649
Lalb_10936	3.74694e-07	0.07419	0.1455	0.05364
Lalb_07455	3.77308e-07	0.0408	0.07397	0.02734
Lalb_04939	3.84966e-07	0.0759	0.22913	0.04963
Lalb_13057	3.96776e-07	0.04121	0.11691	0.02589
Lalb_05359	4.44499e-07	0.07677	0.1131	0.05919
Lalb_07583	4.56911e-07	0.082	0.14564	0.06055
Lalb_09617	5.17327e-07	0.06118	0.11533	0.03095
Lalb_05243	5.5448e-07	0.12015	0.2246	0.06787
Lalb_12927	5.91343e-07	0.02949	0.05965	0.01842
Lalb_04564	5.94662e-07	0.04701	0.13585	0.02515
Lalb_11898	6.63778e-07	0.06648	0.10968	0.04988
Lalb_11528	6.73486e-07	0.09884	0.20515	0.06431
Lalb_07207	6.82471e-07	0.09357	0.15868	0.06976
Lalb_03809	6.88147e-07	0.09926	0.199	0.07015
Lalb_01785	7.15165e-07	0.0821	0.19735	0.05728
Lalb_11786	7.73407e-07	0.07732	0.14483	0.05405
Lalb_06520	8.93462e-07	0.0419	0.07023	0.03183
Lalb_10848	9.21025e-07	0.13451	0.24455	0.10055
Lalb_07955	9.45509e-07	0.12711	0.17898	0.10115
Lalb_02333	1.06111e-06	0.04696	0.10903	0.03109
Lalb_03104	1.11795e-06	0.09598	0.17535	0.06794
Lalb_05100	1.15697e-06	0.03846	0.08621	0.01579
Lalb_01353	1.21176e-06	0.04053	0.07853	0.02826
Lalb_03256	1.21508e-06	0.03459	0.07632	0.01189
Lalb_11459	1.30566e-06	0.06068	0.16585	0.03275
Lalb_10487	1.31254e-06	0.02351	0.06678	0.01419
Lalb_11096	1.34368e-06	0.08721	0.18544	0.05734
Lalb_11132	1.39906e-06	0.01541	0.10618	0.00607
Lalb_01962	1.5196e-06	0.05108	0.09074	0.04013
Lalb_09012	1.54534e-06	0.02242	0.05164	0.01193
Lalb_06171	1.62391e-06	0.02125	0.04928	0.01416
Lalb_10223	1.77928e-06	0.08208	0.15677	0.05555
Lalb_04805	1.78401e-06	0.09015	0.17607	0.05679
Lalb_02330	1.83114e-06	0.04387	0.08753	0.02895
Lalb_12546	1.88686e-06	0.1523	0.2457	0.12047
Lalb_10191	1.95199e-06	0.07012	0.19809	0.03384
Lalb_12120	1.95341e-06	0.01233	0.04952	0.00561
Lalb_09460	1.96686e-06	0.02204	0.04621	0.01321
Lalb_12892	2.11483e-06	0.0995	0.16836	0.07578
Lalb_05174	2.11967e-06	0.06194	0.10692	0.04782
Lalb_01568	2.4962e-06	0.05725	0.12824	0.00351
Lalb_05762	2.50174e-06	0.03855	0.10376	0.02352
Lalb_05435	2.51378e-06	0.12621	0.20521	0.1052
Lalb_08918	2.81646e-06	0.01882	0.04283	0.01139
Lalb_01698	2.87368e-06	0.11501	0.25398	0.07874
Lalb_05320	3.05963e-06	0.02592	0.07276	0.01672
Lalb_02336	3.06521e-06	0.0625	0.11554	0.04407
Lalb_06574	3.58054e-06	0.12245	0.31984	0.07468
Lalb_06515	3.63104e-06	0.06895	0.09754	0.05709
Lalb_11088	3.7271e-06	0.06186	0.12914	0.0411
Lalb_07073	3.7294e-06	0.06113	0.12089	0.04618
Lalb_11621	3.75474e-06	0.02185	0.04827	0.00579
Lalb_09394	3.947e-06	0.03701	0.11851	0.0285
Lalb_07929	4.27813e-06	0.05261	0.07101	0.04492
Lalb_11242	4.55013e-06	0.08732	0.15252	0.06622
Lalb_08807	4.67514e-06	0.03778	0.06327	0.02469
Lalb_01806	4.90391e-06	0.02221	0.10498	0.01795
Lalb_03101	5.6448e-06	0.10711	0.21205	0.07247
Lalb_08092	6.01796e-06	0.02411	0.08406	0.0131
Lalb_05501	6.0278e-06	0.05884	0.09846	0.01082
Lalb_10367	6.03113e-06	0.07093	0.1368	0.04884
Lalb_07121	6.76688e-06	0.04884	0.08909	0.03504
Lalb_12792	7.7581e-06	0.01669	0.03509	0.00984
Lalb_06614	8.09485e-06	0.05809	0.09754	0.03175
Lalb_14636	8.2664e-06	0.03664	0.06868	0.02614
Lalb_00948	8.4519e-06	0.00941	0.03179	0.00311
Lalb_05058	8.76479e-06	0.08684	0.16198	0.05714
Lalb_05135	1.11414e-05	0.03136	0.05984	0.01778
Lalb_07081	1.12027e-05	0.14769	0.22589	0.06913
Lalb_00892	1.17234e-05	0.01503	0.03438	0.01122
Lalb_02504	1.18199e-05	0.11351	0.24364	0.08527
Lalb_06661	1.19171e-05	0.03727	0.25797	0.03592
Lalb_09109	1.1989e-05	0.07662	0.12691	0.03489
Lalb_12039	1.2569e-05	0.01962	0.04769	0.01257
Lalb_12516	1.29238e-05	0.05322	0.08085	0.04083
Lalb_06283	1.37583e-05	0.02349	0.05026	0.01597
Lalb_05151	1.37823e-05	0.08739	0.14776	0.0653
Lalb_06513	1.38838e-05	0.05355	0.11072	0.03348
Lalb_01562	1.42513e-05	0.09519	0.14725	0.07219
Lalb_03589	1.46281e-05	0.09634	0.19372	0.06985
Lalb_03973	1.47042e-05	0.00971	0.0153	0.00725
Lalb_08541	1.5524e-05	0.07691	0.12106	0.06047
Lalb_03130	1.55589e-05	0.01206	0.04102	0.00688
Lalb_02122	1.57268e-05	0.10227	0.18619	0.07232
Lalb_06492	1.5836e-05	0.03153	0.08355	0.01792
Lalb_02748	1.59853e-05	0.08253	0.11308	0.06709
Lalb_13989	1.62374e-05	0.06651	0.14407	0.02919
Lalb_07117	1.83166e-05	0.03853	0.08202	0.02709
Lalb_08059	1.83244e-05	0.06772	0.1482	0.04803
Lalb_01212	1.83793e-05	0.01201	0.02339	0.00667
Lalb_07598	1.8878e-05	0.07443	0.17139	0.00296
Lalb_13645	1.90154e-05	0.06369	0.13714	0.04045
Lalb_13413	1.97364e-05	0.1147	0.2439	0.07403
Lalb_05597	2.01786e-05	0.01537	0.08937	0.00161
Lalb_05405	2.05835e-05	0.06532	0.11308	0.04397
Lalb_03752	2.14441e-05	0.09511	0.12977	0.07705
Lalb_04764	2.16867e-05	0.05837	0.10167	0.04276
Lalb_13402	2.17832e-05	0.10639	0.24368	0.06422
Lalb_12083	2.30498e-05	0.02291	0.04538	0.0166
Lalb_00718	2.30737e-05	0.04396	0.09673	0.03108
Lalb_03936	2.31356e-05	0.13167	0.2568	0.09431
Lalb_07711	2.37118e-05	0.06194	0.12992	0.04367
Lalb_03283	2.58489e-05	0.03786	0.05581	0.03335
Lalb_07417	2.64136e-05	0.02077	0.11665	0.00728
Lalb_10295	2.67554e-05	0.09023	0.15399	0.06987
Lalb_03972	2.71438e-05	0.0494	0.07852	0.03762
Lalb_08589	2.88784e-05	0.02359	0.06727	0.01718
Lalb_06406	3.04254e-05	0.12052	0.33345	0.08731
Lalb_08273	3.54409e-05	0.03612	0.05926	0.0246
Lalb_06903	3.69906e-05	0.05434	0.09497	0.04023
Lalb_06299	3.81922e-05	0.05684	0.11533	0.04425
Lalb_05580	3.81981e-05	0.12352	0.17084	0.01011
Lalb_02275	3.82036e-05	0.08406	0.18002	0.04925
Lalb_05131	3.8218e-05	0.06658	0.17276	0.00147
Lalb_06801	3.82954e-05	0.06176	0.09201	0.01614
Lalb_05949	3.83565e-05	0.05309	0.08835	0.03905
Lalb_06362	3.9103e-05	0.04325	0.07878	0.03079
Lalb_12779	3.9203e-05	0.12117	0.25671	0.09847
Lalb_02511	3.92128e-05	0.10119	0.22354	0.07428
Lalb_00448	3.92141e-05	0.07776	0.22547	0.05777
Lalb_10621	4.14419e-05	0.02512	0.04183	0.01898
Lalb_13973	4.22372e-05	0.03191	0.13972	0.01008
Lalb_10480	4.24068e-05	0.04804	0.0773	0.0368
Lalb_08481	4.4012e-05	0.07637	0.1178	0.058
Lalb_07958	4.4997e-05	0.02075	0.03858	0.01661
Lalb_05826	4.50873e-05	0.0197	0.03891	0.00711
Lalb_08946	4.81972e-05	0.08877	0.19124	0.04009
Lalb_02633	4.84311e-05	0.02945	0.07147	0.0173
Lalb_03472	4.99748e-05	0.01475	0.03554	0.00829
Lalb_05181	5.00323e-05	0.07301	0.14334	0.0529
Lalb_06371	5.03903e-05	0.05382	0.11605	0.04332
Lalb_05203	5.37468e-05	0.02915	0.06451	0.00531
Lalb_11066	5.45144e-05	0.0596	0.09115	0.04455
Lalb_06746	5.45891e-05	0.12675	0.27158	0.08751
Lalb_12715	5.46903e-05	0.08715	0.12342	0.07431
Lalb_04254	5.46969e-05	0.04444	0.08279	0.03291
Lalb_11186	5.85829e-05	0.10007	0.18273	0.07427
Lalb_10732	6.9669e-05	0.09212	0.14391	0.07341
Lalb_09173	7.10537e-05	0.02295	0.0392	0.01413
Lalb_02390	7.17558e-05	0.04459	0.11786	0.0311
Lalb_10278	7.44548e-05	0.08126	0.16808	0.05971
Lalb_03166	7.95541e-05	0.04465	0.07058	0.03536
Lalb_10224	7.9803e-05	0.07501	0.11469	0.0142
Lalb_02020	7.99011e-05	0.05224	0.1352	0.03369
Lalb_09101	8.11021e-05	0.05186	0.08969	0.03436
Lalb_11172	8.12372e-05	0.06059	0.10027	0.03844
Lalb_00139	8.21547e-05	0.09599	0.22928	0.06838
Lalb_11056	8.3703e-05	0.03204	0.08224	0.02147
Lalb_04198	8.47907e-05	0.1036	0.13903	0.08473
Lalb_12658	8.48353e-05	0.0927	0.18162	0.06271
Lalb_11570	8.49823e-05	0.04417	0.08876	0.03143
Lalb_11053	8.54127e-05	0.07059	0.11387	0.05528
Lalb_12084	8.60751e-05	0.0114	0.03829	0.00367
Lalb_09099	9.80492e-05	0.02981	0.07586	0.01836
Lalb_02895	0.000110672	0.05001	0.08146	0.03867
Lalb_10249	0.000111382	0.07064	0.14616	0.05034
Lalb_07085	0.000112538	0.07277	0.13274	0.05199
Lalb_04676	0.000116946	0.03339	0.05224	0.01578
Lalb_11100	0.000132774	0.1085	0.22052	0.08271
Lalb_09098	0.000144348	0.05295	0.08926	0.04292
Lalb_06139	0.000144515	0.02792	0.04662	0.02272
Lalb_02709	0.000144565	0.12957	0.17495	0.10858
Lalb_03057	0.000146025	0.11996	0.19882	0.09225
Lalb_12173	0.000154213	0.01318	0.02763	0.00955
Lalb_01928	0.000155538	0.03269	0.0517	0.02469
Lalb_07924	0.000166364	0.07563	0.14667	0.00639
Lalb_00970	0.00017066	0.02456	0.03923	0.01796
Lalb_10842	0.000177011	0.0279	0.06001	0.01915
Lalb_11682	0.000177199	0.08983	0.13122	0.07386
Lalb_04475	0.000183362	0.04365	0.06403	0.03518
Lalb_09787	0.000184626	0.02921	0.04185	0.02316
Lalb_02710	0.000189166	0.03012	0.05509	0.01687
Lalb_07884	0.00019501	0.15999	0.3058	0.12693
Lalb_00897	0.000199164	0.07148	0.1305	0.0468
Lalb_07400	0.000209889	0.13946	0.32654	0.12123
Lalb_02864	0.000222996	0.11997	0.28297	0.101
Lalb_06087	0.000226167	0.06445	0.11918	0.04912
Lalb_05775	0.000235657	0.0175	0.02211	0.01469
Lalb_07918	0.000246626	0.05773	0.08476	0.04505
Lalb_09189	0.000249894	0.05014	0.06787	0.04178
Lalb_03056	0.000255835	0.09499	0.15337	0.06895
Lalb_11159	0.000260399	0.11783	0.21223	0.08488
Lalb_11117	0.000260887	0.01804	0.06829	0.01198
Lalb_00392	0.000264029	0.03664	0.07601	0.00234
Lalb_00454	0.000264736	0.00767	0.01265	0.00591
Lalb_12038	0.000269652	0.0857	0.14357	0.06578
Lalb_09921	0.000277144	0.13106	0.22017	0.00364
Lalb_03047	0.000283659	0.00682	0.07564	0.00797
Lalb_06882	0.000291497	0.04654	0.06727	0.03694
Lalb_11966	0.000296554	0.10345	0.14705	0.00583
Lalb_05820	0.00030022	0.02393	0.05281	0.01481
Lalb_07957	0.000300592	0.03512	0.05692	0.02719
Lalb_03345	0.00032123	0.02453	0.03832	0.01766
Lalb_04732	0.000331558	0.13231	0.22694	0.09819
Lalb_11196	0.000338882	0.0715	0.11984	0.05654
Lalb_09612	0.000339215	0.03508	0.07832	0.01812
Lalb_09914	0.000339295	0.04653	0.05659	0.04185
Lalb_12492	0.000344414	0.05568	0.07603	0.04909
Lalb_05950	0.000349179	0.03845	0.08333	0.02347
Lalb_03076	0.000352626	0.08336	0.13107	0.057
Lalb_13464	0.000359641	0.06641	0.10959	0.05401
Lalb_03645	0.000363115	0.1095	0.14806	0.09339
Lalb_01279	0.000370629	0.07678	0.12712	0.06196
Lalb_05520	0.000374054	0.03007	0.05184	0.02371
Lalb_04409	0.000377756	0.07853	0.1503	0.05951
Lalb_02771	0.000378408	0.09029	0.15039	0.07136
Lalb_04762	0.000379504	0.07903	0.13566	0.06376
Lalb_05350	0.000380288	0.04143	0.07233	0.02343
Lalb_12500	0.000386788	0.04051	0.0611	0.03305
Lalb_07068	0.000391474	0.06196	0.09425	0.04836
Lalb_10565	0.000401984	0.04686	0.09889	0.01969
Lalb_03807	0.000411174	0.06602	0.0884	0.0371
Lalb_05490	0.000416976	0.06251	0.11205	0.04538
Lalb_09671	0.000418596	0.01491	0.02948	0.01151
Lalb_07082	0.000421538	0.05024	0.06728	0.04338
Lalb_12175	0.000429887	0.08649	0.16694	0.05802
Lalb_06251	0.000433896	0.05198	0.08998	0.03907
Lalb_12683	0.000439978	0.08167	0.1206	0.06686
Lalb_03268	0.000442561	0.06249	0.12795	0.03588
Lalb_07296	0.000447867	0.08667	0.15294	0.05832
Lalb_07415	0.000450539	0.00429	0.01487	0.00277
Lalb_07075	0.000465595	0.13834	0.23904	0.10513
Lalb_06975	0.000486902	0.0567	0.09209	0.04546
Lalb_05466	0.000487467	0.03702	0.06744	0.02657
Lalb_03368	0.000489941	0.04136	0.06918	0.03183
Lalb_00886	0.000496716	0.03396	0.06206	0.01785
Lalb_12163	0.000502284	0.13102	0.18011	0.116
Lalb_07066	0.000503731	0.04714	0.09701	0.03087
Lalb_09309	0.000514156	0.01762	0.04536	0.01011
Lalb_03555	0.000515046	0.13344	0.14837	0.00611
Lalb_02446	0.000540281	0.0228	0.02951	0.0185
Lalb_11911	0.000545015	0.00514	0.01565	0.00142
Lalb_01217	0.000548743	0.0838	0.15171	0.05962
Lalb_06302	0.000555183	0.0188	0.03844	0.0113
Lalb_04880	0.000561569	0.12501	0.23841	0.09007
Lalb_05796	0.000562791	0.09201	0.16095	0.07013
Lalb_09062	0.000572576	0.0466	0.1082	0.02892
Lalb_01308	0.000579128	0.06589	0.09193	0.05148
Lalb_00441	0.000585583	0.08364	0.14463	0.03748
Lalb_01716	0.00058912	0.04913	0.09387	0.03381
Lalb_11180	0.000590324	0.03615	0.06486	0.02214
Lalb_13094	0.000592187	0.05867	0.10955	0.04234
Lalb_11908	0.00062913	0.06331	0.13671	0.04041
Lalb_14085	0.000638393	0.07713	0.14221	0.04861
Lalb_00539	0.000652985	0.06991	0.09646	0.06017
Lalb_01132	0.000653013	0.0408	0.0713	0.02873
Lalb_04139	0.000653414	0.06152	0.08592	0.04937
Lalb_07559	0.000658279	0.10048	0.20431	0.08534
Lalb_00739	0.000661254	0.12626	0.19534	0.09925
Lalb_02537	0.000661997	0.06103	0.10125	0.02945
Lalb_09132	0.000672357	0.1013	0.1833	0.06538
Lalb_11000	0.000700986	0.0815	0.13746	0.06284
Lalb_12773	0.000711892	0.11224	0.20336	0.08681
Lalb_13631	0.000725304	0.03961	0.06595	0.02789
Lalb_09055	0.000736133	0.05108	0.08878	0.03856
Lalb_04253	0.000739792	0.0719	0.03651	0.03592
Lalb_11930	0.000754585	0.06906	0.10721	0.05291
Lalb_13900	0.00075515	0.07252	0.10247	0.00433
Lalb_09570	0.000756034	0.00382	0.18353	0.0041
Lalb_07920	0.000759213	0.06904	0.11365	0.05064
Lalb_01787	0.000761199	0.16865	0.34289	0.12
Lalb_01273	0.000775599	0.05234	0.08833	0.0401
Lalb_00356	0.000793476	0.01667	0.02716	0.01377
Lalb_01342	0.00079381	0.07047	0.10986	0.05723
Lalb_11972	0.000795008	0.15173	0.40696	0.08101
Lalb_08947	0.000805258	0.0226	0.04828	0.015
Lalb_13415	0.000816939	0.12187	0.19271	0.08209
Lalb_07942	0.000818254	0.07352	0.15123	0.03043
Lalb_10483	0.000899103	0.07106	0.10678	0.05707
Lalb_08141	0.000906025	0.08173	0.11266	0.00987
Lalb_04161	0.000907071	0.05083	0.09348	0.04087
Lalb_13933	0.000911326	0.09263	0.14677	0.07075
Lalb_14728	0.000931647	0.05139	0.09164	0.0399
Lalb_06770	0.000942199	0.07472	0.10758	0.06277
Lalb_01081	0.000955804	0.03512	0.06614	0.0255
Lalb_09113	0.000958486	0.02818	0.05043	0.02122
Lalb_07213	0.000970061	0.07087	0.1062	0.05556
Lalb_10265	0.000974497	0.08867	0.1312	0.06995
Lalb_02414	0.000980806	0.11519	0.20564	0.0743
Lalb_04478	0.000982422	0.06618	0.10397	0.04922
Lalb_02675	0.00099285	0.06375	0.09523	0.04744
Lalb_11813	0.00102799	0.06538	0.10126	0.05109
Lalb_00784	0.00103149	0.06304	0.12743	0.0407
Lalb_05871	0.00105606	0.06504	0.12867	0.04424
Lalb_06658	0.0010649	0.04526	0.06969	0.03749
Lalb_11538	0.00107951	0.10656	0.18034	0.08137
Lalb_13182	0.00108051	0.00277	0.01433	0.00066
Lalb_08981	0.00108141	0.09942	0.1436	0.0804
Lalb_04757	0.0010968	0.09789	0.18546	0.07899
Lalb_11872	0.00110285	0.0652	0.10718	0.05365
Lalb_11297	0.00114767	0.03518	0.11989	0.02118
Lalb_08958	0.00116229	0.04115	0.05832	0.0354
Lalb_08509	0.00119699	0.08602	0.16031	0.06248
Lalb_03413	0.0012175	0.08932	0.22369	0.06709
Lalb_00893	0.00123688	0.01446	0.02249	0.01201
Lalb_00446	0.00124238	0.05218	0.0768	0.00988
Lalb_01059	0.00127254	0.0716	0.10504	0.05275
Lalb_10199	0.00128465	0.066	0.13262	0.04576
Lalb_11451	0.00133455	0.01158	0.0258	0.00813
Lalb_00863	0.00133948	0.06739	0.10125	0.01706
Lalb_09677	0.00136999	0.10109	0.22337	0.06998
Lalb_03895	0.00137799	0.05424	0.10293	0.03298
Lalb_07857	0.00137879	0.04413	0.08415	0.01702
Lalb_12619	0.00139685	0.08702	0.16095	0.06106
Lalb_08781	0.00139845	0.02791	0.04398	0.02093
Lalb_13749	0.00141617	0.05089	0.09023	0.03684
Lalb_00506	0.00141812	0.06596	0.09888	0.05265
Lalb_03848	0.00141927	0.02818	0.11049	0.01292
Lalb_10292	0.00142828	0.07725	0.14117	0.05793
Lalb_04548	0.00142875	0.0402	0.10743	0.02394
Lalb_11803	0.00143542	0.01251	0.03784	0.00602
Lalb_09853	0.00145502	0.01985	0.04702	0.0122
Lalb_09902	0.00148321	0.1426	0.25198	0.10584
Lalb_00918	0.00149183	0.04755	0.08941	0.0293
Lalb_06544	0.00149661	0.11821	0.16406	0.00555
Lalb_02560	0.00151092	0.05862	0.08903	0.04886
Lalb_01934	0.00153767	0.06026	0.08767	0.04617
Lalb_05134	0.0015594	0.08835	0.13729	0.07152
Lalb_09125	0.0015616	0.01071	0.02988	0.00413
Lalb_03719	0.00156734	0.06301	0.09835	0.04784
Lalb_06359	0.00158333	0.1556	0.21009	0.13606
Lalb_10919	0.00158595	0.10742	0.21757	0.05964
Lalb_02730	0.00172288	0.08091	0.15727	0.05602
Lalb_00947	0.00175479	0.04961	0.28104	0.03078
Lalb_07599	0.00176556	0.11826	0.20762	0.08097
Lalb_09669	0.00176879	0.12761	0.3039	0.09884
Lalb_06473	0.00176896	0.04946	0.08535	0.03365
Lalb_06174	0.00180764	0.07575	0.13746	0.03974
Lalb_09452	0.00180952	0.1376	0.2485	0.09636
Lalb_06462	0.0018128	0.03633	0.05922	0.02913
Lalb_01525	0.0018159	0.0758	0.12694	0.05627
Lalb_03737	0.00183565	0.03422	0.04709	0.02856
Lalb_00185	0.00183806	0.02591	0.03766	0.02163
Lalb_02072	0.00183908	0.08504	0.11252	0.07121
Lalb_10935	0.00187668	0.04488	0.06942	0.03561
Lalb_09985	0.00190507	0.10266	0.17938	0.08355
Lalb_09790	0.00193228	0.06253	0.097	0.05071
Lalb_00183	0.00194184	0.06463	0.11879	0.05177
Lalb_04816	0.00197959	0.02747	0.05199	0.01893
Lalb_10269	0.00200864	0.0477	0.08287	0.02885
Lalb_01268	0.00200983	0.0281	0.06061	0.01845
Lalb_10229	0.00202743	0.07033	0.11997	0.05065
Lalb_09912	0.00205485	0.06935	0.11133	0.04596
Lalb_01057	0.00208154	0.06982	0.11666	0.0551
Lalb_06298	0.0020845	0.0785	0.12479	0.06273
Lalb_03994	0.00210185	0.0767	0.10271	0.06317
Lalb_02747	0.00212194	0.0284	0.05476	0.02149
Lalb_13647	0.00212537	0.02905	0.05119	0.02268
Lalb_02539	0.00214041	0.04644	0.06757	0.03456
Lalb_08922	0.00217543	0.21442	0.41512	0.13191
Lalb_12194	0.00224494	0.01917	0.03466	0.01287
Lalb_08575	0.00234663	0.03193	0.09239	0.00709
Lalb_06668	0.00235091	0.14461	0.30915	0.10702
Lalb_09824	0.00238256	0.04045	0.06423	0.02995
Lalb_04024	0.00238392	0.10322	0.14803	0.07809
Lalb_02031	0.00239118	0.03393	0.0486	0.02805
Lalb_04239	0.00240906	0.08272	0.10864	0.06949
Lalb_05418	0.00241667	0.04788	0.08565	0.03531
Lalb_02211	0.00243945	0.02371	0.05451	0.01576
Lalb_10810	0.00246112	0.03495	0.05881	0.02526
Lalb_09609	0.0025305	0.00827	0.02969	0.00408
Lalb_09558	0.00253462	0.02676	0.06826	0.01652
Lalb_04878	0.00255518	0.10857	0.1842	0.08815
Lalb_12593	0.00261242	0.0318	0.05552	0.02344
Lalb_01637	0.00267519	0.09322	0.16289	0.07884
Lalb_07357	0.00269291	0.11094	0.18935	0.08058
Lalb_03916	0.0026992	0.05756	0.14569	0.03805
Lalb_06684	0.0027172	0.05658	0.10904	0.03931
Lalb_03021	0.00273847	0.04863	0.08172	0.02921
Lalb_11001	0.00278502	0.0563	0.08127	0.04617
Lalb_02701	0.00278585	0.07642	0.14884	0.0493
Lalb_01981	0.0028197	0.02007	0.04635	0.01447
Lalb_05030	0.00283179	0.06629	0.11275	0.05021
Lalb_12075	0.00283379	0.02006	0.03486	0.01393
Lalb_02746	0.00283916	0.05159	0.07491	0.04351
Lalb_08594	0.00284126	0.07191	0.13969	0.04303
Lalb_11380	0.00287491	0.1252	0.1681	0.10804
Lalb_03434	0.00287718	0.10564	0.15477	0.08481
Lalb_02708	0.00288334	0.09099	0.12396	0.07749
Lalb_05633	0.00289387	0.07712	0.1357	0.06174
Lalb_09205	0.00296017	0.06828	0.11739	0.05344
Lalb_09911	0.0029765	0.02509	0.04368	0.01971
Lalb_09044	0.00297832	0.03477	0.0596	0.02293
Lalb_12180	0.00298147	0.05021	0.09408	0.03633
Lalb_10336	0.0030416	0.02383	0.03872	0.01838
Lalb_14062	0.00311505	0.10359	0.16274	0.07549
Lalb_13157	0.00315722	0.08262	0.18768	0.04666
Lalb_01446	0.0031791	0.05731	0.08668	0.04248
Lalb_13849	0.0031816	0.03988	0.07055	0.02851
Lalb_11187	0.00318633	0.09468	0.13521	0.07671
Lalb_10169	0.00322308	0.05175	0.09071	0.0404
Lalb_08883	0.00322824	0.05455	0.08173	0.04009
Lalb_02385	0.00324592	0.07014	0.10589	0.0545
Lalb_07340	0.00325535	0.11851	0.16347	0.10063
Lalb_13710	0.0032597	0.10543	0.14895	0.08723
Lalb_07253	0.00328134	0.15019	0.19944	0.12871
Lalb_09576	0.00329424	0.01767	0.02624	0.01286
Lalb_05347	0.00340731	0.02029	0.03842	0.01398
Lalb_00347	0.0034094	0.05463	0.06928	0.03743
Lalb_02907	0.00345617	0.06682	0.1247	0.05151
Lalb_01693	0.0034912	0.08147	0.13863	0.05925
Lalb_02897	0.00349143	0.06207	0.09245	0.05017
Lalb_10854	0.00349689	0.10283	0.18613	0.0844
Lalb_01798	0.00354932	0.11615	0.14996	0.09769
Lalb_02503	0.00359839	0.06241	0.08159	0.05324
Lalb_12580	0.00359901	0.06285	0.10218	0.04834
Lalb_09080	0.0036351	0.07617	0.13507	0.05378
Lalb_01005	0.00372184	0.06049	0.10507	0.05428
Lalb_11472	0.00374163	0.0306	0.09269	0.00995
Lalb_06069	0.00376408	0.07878	0.12382	0.05765
Lalb_11704	0.00403717	0.0963	0.13541	0.01032
Lalb_07586	0.00405709	0.05782	0.08023	0.0495
Lalb_11099	0.00408727	0.08764	0.18659	0.06761
Lalb_01106	0.00412792	0.09102	0.15369	0.06703
Lalb_08242	0.00413936	0.10204	0.14984	0.08379
Lalb_09186	0.00414403	0.05353	0.06457	0.04884
Lalb_00382	0.00416274	0.05163	0.1503	0.01015
Lalb_14178	0.00419755	0.07162	0.11826	0.03644
Lalb_03738	0.00419819	0.04798	0.09256	0.0346
Lalb_13270	0.00424323	0.07587	0.11961	0.06163
Lalb_12673	0.00424414	0.07774	0.10936	0.06446
Lalb_00566	0.0042753	0.02409	0.03565	0.01833
Lalb_12659	0.00427835	0.04451	0.10405	0.02643
Lalb_02177	0.00427893	0.03464	0.07177	0.02594
Lalb_11460	0.00436787	0.00858	0.01768	0.00588
Lalb_02384	0.00443113	0.03496	0.05702	0.02788
Lalb_10782	0.00452081	0.04135	0.06353	0.033
Lalb_04334	0.00465257	0.05781	0.08018	0.04861
Lalb_02359	0.00465713	0.05816	0.08215	0.04937
Lalb_02159	0.00478153	0.18564	0.31087	0.13493
Lalb_09910	0.00485687	0.06427	0.09505	0.05407
Lalb_04522	0.00488064	0.10244	0.17044	0.08213
Lalb_11162	0.00490384	0.0287	0.05648	0.01998
Lalb_09226	0.00491115	0.10269	0.15713	0.07418
Lalb_06439	0.00499599	0.03177	0.05456	0.02352
Lalb_10918	0.00507048	0.11302	0.17531	0.09056
Lalb_02253	0.00517034	0.06049	0.09053	0.04468
Lalb_08412	0.00523751	0.06013	0.08891	0.04896
Lalb_13115	0.00525454	0.09043	0.12155	0.07828
Lalb_11470	0.00540922	0.01787	0.10259	0.00826
Lalb_01578	0.00546197	0.04671	0.07018	0.03574
Lalb_03058	0.00548303	0.06416	0.10277	0.05157
Lalb_04295	0.00549752	0.02823	0.04127	0.02176
Lalb_09048	0.0054981	0.01757	0.02651	0.01277
Lalb_05578	0.0055036	0.10595	0.13591	0.08757
Lalb_00511	0.0055121	0.05253	0.07957	0.04042
Lalb_08943	0.0055349	0.03654	0.05134	0.03044
Lalb_03286	0.00553954	0.05434	0.07186	0.04397
Lalb_11674	0.00555389	0.0263	0.06583	0.0179
Lalb_12074	0.00558866	0.10613	0.15305	0.08473
Lalb_01503	0.00561768	0.00318	0.144	0.00238
Lalb_13948	0.00569188	0.05117	0.09275	0.03623
Lalb_07747	0.00569719	0.02133	0.03046	0.01781
Lalb_12104	0.00571667	0.08575	0.13386	0.06675
Lalb_03560	0.00577064	0.01293	0.04133	0.00713
Lalb_01706	0.00580628	0.03611	0.04949	0.03075
Lalb_04175	0.00587405	0.12213	0.18133	0.10021
Lalb_11448	0.00588297	0.02902	0.07109	0.01748
Lalb_13010	0.00598803	0.02988	0.14773	0.01601
Lalb_02611	0.00631996	0.04783	0.09669	0.03497
Lalb_02213	0.00637548	0.11133	0.18456	0.09021
Lalb_13635	0.00638313	0.09043	0.1266	0.07817
Lalb_11068	0.00640037	0.0868	0.14679	0.06627
Lalb_02729	0.00640106	0.06067	0.0944	0.04836
Lalb_05937	0.00646011	0.06489	0.08302	0.05686
Lalb_11514	0.00647644	0.05011	0.06518	0.04023
Lalb_00251	0.00652015	0.07504	0.11033	0.06405
Lalb_13364	0.00659013	0.03428	0.09491	0.02417
Lalb_05909	0.00662514	0.1829	0.28536	0.14529
Lalb_04817	0.00662882	0.01627	0.04408	0.01144
Lalb_14719	0.0066391	0.17483	0.2836	0.10664
Lalb_14619	0.00664736	0.14606	0.18533	0.01136
Lalb_05596	0.00687619	0.1251	0.17312	0.10269
Lalb_00953	0.00687629	0.08658	0.35221	0.06257
Lalb_08049	0.00692041	0.06494	0.11099	0.04823
Lalb_12970	0.00712625	0.04722	0.07058	0.0391
Lalb_11978	0.0071355	0.03592	0.07498	0.02485
Lalb_10384	0.00727838	0.02709	0.04156	0.02173
Lalb_04558	0.00741597	0.12367	0.18335	0.09414
Lalb_06892	0.00743631	0.08711	0.14976	0.07173
Lalb_03934	0.00747394	0.03049	0.05171	0.02401
Lalb_01988	0.00750804	0.05137	0.07923	0.0425
Lalb_06083	0.00751662	0.05932	0.08919	0.02966
Lalb_04133	0.00767616	0.07707	0.12503	0.06254
Lalb_06001	0.00768653	0.07742	0.09823	0.03955
Lalb_13750	0.00777903	0.0943	0.14375	0.07863
Lalb_03107	0.00779005	0.03671	0.05436	0.02926
Lalb_13404	0.00787652	0.04607	0.0739	0.03658
Lalb_00367	0.00789192	0.02114	0.03855	0.016
Lalb_03756	0.00800004	0.14662	0.17846	0.12767
Lalb_10933	0.00801578	0.09041	0.13763	0.07372
Lalb_09059	0.00805214	0.07592	0.09981	0.06579
Lalb_06486	0.00809541	0.06783	0.09887	0.05599
Lalb_13650	0.0081145	0.10576	0.15884	0.08857
Lalb_12877	0.00811472	0.00898	0.01779	0.00543
Lalb_03026	0.00819739	0.05597	0.07402	0.04728
Lalb_03639	0.0081975	0.04586	0.07755	0.03532
Lalb_06014	0.00820553	0.07755	0.11162	0.06733
Lalb_11170	0.00826489	0.1103	0.17549	0.08937
Lalb_10995	0.00846806	0.04595	0.07524	0.01432
Lalb_04580	0.00858121	0.02398	0.03224	0.0164
Lalb_06630	0.00868528	0.04232	0.07355	0.03275
Lalb_04249	0.00878469	0.06517	0.08162	0.04705
Lalb_02160	0.00881055	0.14731	0.27175	0.09901
Lalb_09817	0.00881072	0.09	0.12986	0.07409
Lalb_03436	0.00892792	0.02321	0.05028	0.01525
Lalb_01249	0.0089316	0.08001	0.17787	0.01679
Lalb_01710	0.00893667	0.11387	0.17771	0.09463
Lalb_04704	0.00929421	0.03898	0.07308	0.02896
Lalb_04288	0.0097065	0.05337	0.10967	0.02216
Lalb_04960	0.00974392	0.0375	0.13084	0.02673
Lalb_01903	0.00984212	0.01635	0.0313	0.01225
Lalb_08640	0.00985517	0.04122	0.0568	0.03415
Lalb_00834	0.0098818	0.07908	0.12077	0.05664
Lalb_01184	0.00993385	0.06149	0.09609	0.04502
Lalb_14189	0.0101706	0.00996	0.02467	0.00665
Lalb_06176	0.0104327	0.03413	0.07614	0.01926
Lalb_08898	0.01045	0.07183	0.11788	0.04899
Lalb_13733	0.0107917	0.12421	0.17867	0.10587
Lalb_13226	0.0108079	0.08508	0.13981	0.06653
Lalb_06133	0.0109692	0.04314	0.08202	0.02966
Lalb_02351	0.0111319	0.05758	0.07887	0.04953
Lalb_12679	0.0111828	0.06975	0.10722	0.05151
Lalb_04060	0.0112016	0.06017	0.08864	0.04822
Lalb_13384	0.01128	0.03467	0.05347	0.02735
Lalb_13969	0.0113843	0.01105	0.02735	0.00665
Lalb_02977	0.0113856	0.0858	0.11649	0.07408
Lalb_05176	0.0114155	0.15873	0.23183	0.12996
Lalb_08193	0.0114229	0.04822	0.0626	0.04149
Lalb_02855	0.0114295	0.08746	0.12919	0.07337
Lalb_04284	0.0115057	0.14661	0.28559	0.10999
Lalb_09362	0.0115232	0.03903	0.06594	0.03018
Lalb_08548	0.0116508	0.04493	0.06668	0.03566
Lalb_12033	0.0117735	0.04602	0.07323	0.0343
Lalb_14065	0.0118211	0.04395	0.06028	0.03659
Lalb_07241	0.0119306	0.04977	0.07113	0.04218
Lalb_00894	0.0119528	0.09523	0.24039	0.05889
Lalb_01842	0.0119764	0.05011	0.07138	0.04339
Lalb_08230	0.0122572	0.09725	0.14811	0.07813
Lalb_14119	0.012553	0.02487	0.0566	0.01607
Lalb_09497	0.0126978	0.06584	0.0952	0.05466
Lalb_02195	0.0127412	0.01726	0.04296	0.01204
Lalb_00939	0.012888	0.03731	0.05552	0.03067
Lalb_04715	0.0130611	0.04212	0.07191	0.03345
Lalb_13301	0.0130735	0.03108	0.04803	0.02422
Lalb_01070	0.0130773	0.08037	0.11866	0.06647
Lalb_10634	0.0132103	0.00641	0.15066	0.00632
Lalb_03006	0.0133397	0.06123	0.09823	0.05113
Lalb_00716	0.0134143	0.02387	0.0432	0.01829
Lalb_13917	0.0134148	0.04603	0.06949	0.0386
Lalb_02714	0.0135944	0.09982	0.15357	0.08059
Lalb_03317	0.0136437	0.07867	0.11197	0.06256
Lalb_08371	0.0140158	0.16559	0.24521	0.12699
Lalb_06256	0.0140383	0.07104	0.09594	0.06271
Lalb_08973	0.0141875	0.13828	0.25861	0.107
Lalb_02172	0.0145778	0.07166	0.11439	0.05001
Lalb_00274	0.0146969	0.10848	0.13418	0.01213
Lalb_09859	0.0147109	0.09662	0.13948	0.07608
Lalb_03805	0.0147175	0.0906	0.12641	0.07478
Lalb_08593	0.0152258	0.02628	0.03884	0.02056
Lalb_07640	0.0152805	0.00389	0.01104	0.00235
Lalb_04534	0.0153476	0.02102	0.06486	0.00916
Lalb_11127	0.0154725	0.14993	0.19854	0.11847
Lalb_08641	0.015479	0.08726	0.16247	0.06683
Lalb_06311	0.0154883	0.07289	0.1125	0.05704
Lalb_07746	0.0155316	0.04234	0.07646	0.02777
Lalb_03586	0.0155636	0.02945	0.04385	0.02522
Lalb_07769	0.0159376	0.07349	0.10774	0.06184
Lalb_06625	0.0162458	0.06954	0.0879	0.06205
Lalb_01497	0.0162806	0.07166	0.11064	0.05747
Lalb_00145	0.0166168	0.03742	0.07648	0.02432
Lalb_00278	0.0166611	0.0496	0.06804	0.04123
Lalb_05530	0.0168289	0.04524	0.07568	0.03465
Lalb_04623	0.017185	0.13919	0.16515	0.0293
Lalb_00702	0.0171918	0.06385	0.08798	0.04893
Lalb_11980	0.0173582	0.05815	0.09242	0.04683
Lalb_11973	0.017456	0.03294	0.05912	0.02259
Lalb_07575	0.0174646	0.08927	0.1575	0.06896
Lalb_01011	0.0177287	0.02961	0.03662	0.02611
Lalb_07501	0.0179486	0.10066	0.1709	0.07804
Lalb_00709	0.0181076	0.12208	0.16005	0.10624
Lalb_12684	0.0181628	0.09462	0.11295	0.00445
Lalb_11324	0.0182808	0.02646	0.04833	0.01761
Lalb_01819	0.0183315	0.1185	0.26103	0.09307
Lalb_07632	0.0184294	0.02983	0.04851	0.02179
Lalb_07608	0.0185119	0.01559	0.02568	0.01182
Lalb_01424	0.0187154	0.00928	0.0203	0.00297
Lalb_00916	0.0187735	0.0262	0.05038	0.01792
Lalb_11506	0.018797	0.09221	0.1895	0.05674
Lalb_03925	0.0188327	0.06261	0.07823	0.05432
Lalb_04910	0.0188455	0.01583	0.02903	0.01226
Lalb_01923	0.0189326	0.04847	0.07637	0.03874
Lalb_11711	0.0189522	0.0779	0.14872	0.04306
Lalb_03475	0.019128	0.05707	0.09474	0.0457
Lalb_09933	0.0191921	0.01185	0.05209	0.00738
Lalb_06902	0.0193561	0.05037	0.0832	0.03922
Lalb_07319	0.0194258	0.11285	0.22028	0.08695
Lalb_11527	0.0195106	0.11459	0.28461	0.08882
Lalb_09461	0.019719	0.08585	0.13747	0.06995
Lalb_01763	0.0198685	0.05969	0.09876	0.04526
Lalb_14254	0.0201173	0.04994	0.08363	0.01704
Lalb_02501	0.0201486	0.14022	0.20986	0.11365
Lalb_04787	0.0201578	0.12622	0.18963	0.00425
Lalb_11279	0.0203257	0.05421	0.07488	0.03961
Lalb_12167	0.0203326	0.14797	0.2541	0.11282
Lalb_14111	0.0205514	0.03763	0.07095	0.02577
Lalb_14680	0.0206821	0.19485	0.23965	0.03045
Lalb_01210	0.0209157	0.09021	0.13213	0.07458
Lalb_01347	0.0214121	0.0229	0.04377	0.01757
Lalb_01583	0.0214626	0.05319	0.06691	0.04737
Lalb_05168	0.0215336	0.12766	0.21339	0.09222
Lalb_13394	0.021594	0.1169	0.14759	0.10075
Lalb_07802	0.0217078	0.03549	0.07137	0.02746
Lalb_07060	0.0223095	0.06864	0.12081	0.05769
Lalb_13408	0.022421	0.05654	0.0865	0.0457
Lalb_07361	0.0224575	0.03576	0.0529	0.02978
Lalb_07822	0.0229968	0.07616	0.10524	0.06159
Lalb_04551	0.0233366	0.03781	0.06049	0.03165
Lalb_12411	0.0240078	0.15172	0.22173	0.10818
Lalb_07164	0.0240285	0.11269	0.17649	0.09088
Lalb_06107	0.0241085	0.14371	0.28802	0.11771
Lalb_04171	0.0242023	0.03274	0.0477	0.02709
Lalb_04391	0.0242121	0.0902	0.18485	0.06437
Lalb_00748	0.0242239	0.10389	0.13623	0.01146
Lalb_10429	0.024469	0.01747	0.09168	0.01114
Lalb_12744	0.0245201	0.01775	0.0325	0.01322
Lalb_01329	0.0247471	0.03592	0.06567	0.02693
Lalb_05503	0.0248279	0.09034	0.14303	0.06885
Lalb_03427	0.0254586	0.02428	0.04624	0.01885
Lalb_05324	0.0255822	0.0715	0.12063	0.05233
Lalb_01918	0.0257473	0.11953	0.19791	0.10013
Lalb_06015	0.0264232	0.05771	0.07202	0.05113
Lalb_01121	0.0265453	0.06993	0.09715	0.05792
Lalb_10201	0.0267109	0.04851	0.06531	0.03711
Lalb_13121	0.0267516	0.0446	0.09435	0.03404
Lalb_00465	0.0268455	0.08557	0.12846	0.07033
Lalb_05412	0.0271471	0.08919	0.13004	0.07272
Lalb_11058	0.0272166	0.03387	0.04564	0.02959
Lalb_00248	0.0272283	0.11349	0.14839	0.10176
Lalb_05145	0.0272892	0.02626	0.04222	0.01921
Lalb_08536	0.027296	0.04397	0.09922	0.03084
Lalb_09778	0.0272974	0.0211	0.03419	0.01649
Lalb_09913	0.0273054	0.10299	0.14104	0.0878
Lalb_11617	0.0273198	0.00511	0.10582	0.00491
Lalb_01651	0.0274202	0.03289	0.05457	0.02444
Lalb_10170	0.0275304	0.0875	0.1102	0.07185
Lalb_07173	0.0278303	0.04312	0.09411	0.03118
Lalb_11445	0.0278495	0.08478	0.11074	0.07254
Lalb_03180	0.0280722	0.05847	0.09988	0.03725
Lalb_07863	0.0281178	0.08686	0.12764	0.0712
Lalb_11272	0.0281224	0.0599	0.07433	0.05209
Lalb_07606	0.0281992	0.12267	0.18396	0.09796
Lalb_08135	0.02826	0.01009	0.03439	0.0063
Lalb_01985	0.0283482	0.01016	0.01799	0.00755
Lalb_09958	0.0283601	0.13375	0.18342	0.11926
Lalb_11457	0.0283771	0.14411	0.3564	0.11521
Lalb_03767	0.0283995	0.05277	0.12023	0.03417
Lalb_02561	0.0284201	0.0057	0.01411	0.00372
Lalb_10007	0.0284239	0.03409	0.046	0.02889
Lalb_05089	0.029018	0.03223	0.06161	0.01597
Lalb_06144	0.029044	0.1013	0.17038	0.07776
Lalb_08784	0.0290457	0.02579	0.0417	0.02022
Lalb_13387	0.029134	0.09753	0.14072	0.08083
Lalb_04806	0.0292923	0.10285	0.13375	0.09164
Lalb_11153	0.0297645	0.04083	0.05251	0.03476
Lalb_02706	0.0298448	0.14408	0.18086	0.12395
Lalb_05022	0.0298786	0.02954	0.03849	0.02617
Lalb_03581	0.0298799	0.03925	0.06275	0.03078
Lalb_10112	0.0299402	0.03902	0.05169	0.03141
Lalb_07610	0.0299655	0.059	0.07757	0.04526
Lalb_10186	0.0299867	0.03976	0.08219	0.03351
Lalb_02278	0.0302537	0.0387	0.05985	0.03215
Lalb_13902	0.0304453	0.11668	0.25574	0.09161
Lalb_10920	0.0304866	0.02303	0.04544	0.01639
Lalb_11994	0.0305577	0.06891	0.096	0.05725
Lalb_11098	0.0305808	0.11545	0.15261	0.10414
Lalb_02908	0.0306725	0.11904	0.18856	0.09266
Lalb_10800	0.0307684	0.06537	0.09453	0.05308
Lalb_10856	0.0311302	0.01842	0.02544	0.01592
Lalb_07289	0.0315424	0.14199	0.33394	0.10247
Lalb_13128	0.0315554	0.14005	0.2057	0.11935
Lalb_11589	0.0316119	0.06124	0.08245	0.05215
Lalb_02573	0.0317689	0.10371	0.21884	0.07107
Lalb_10730	0.0322527	0.08681	0.1141	0.07577
Lalb_05080	0.0324277	0.06467	0.08545	0.05522
Lalb_10374	0.0324535	0.08569	0.13109	0.06833
Lalb_07342	0.032725	0.15847	0.20815	0.10579
Lalb_01483	0.0327259	0.10271	0.13885	0.08984
Lalb_09651	0.0330763	0.0296	0.04271	0.02325
Lalb_14172	0.0331474	0.13445	0.17617	0.11547
Lalb_08638	0.0331623	0.07432	0.12751	0.05157
Lalb_13961	0.033369	0.09506	0.13101	0.0813
Lalb_05799	0.0335341	0.13102	0.1881	0.10943
Lalb_11602	0.0335625	0.12247	0.16282	0.10673
Lalb_02647	0.0335949	0.01547	0.02083	0.00212
Lalb_11090	0.0337924	0.0271	0.06199	0.02074
Lalb_09759	0.0338821	0.0676	0.09165	0.05923
Lalb_09731	0.0340639	0.0085	0.02743	0.00621
Lalb_01692	0.0340739	0.05414	0.07402	0.04601
Lalb_02739	0.0343155	0.08265	0.1038	0.07352
Lalb_10328	0.0343343	0.11198	0.14017	0.00618
Lalb_07039	0.0347144	0.03093	0.09478	0.01584
Lalb_13021	0.0352088	0.04644	0.06288	0.04034
Lalb_03020	0.0353302	0.01276	0.02191	0.01008
Lalb_11654	0.0354744	0.0401	0.04949	0.03623
Lalb_03407	0.0360508	0.04339	0.05725	0.03584
Lalb_02681	0.0368738	0.01553	0.03293	0.01168
Lalb_07230	0.036887	0.06592	0.15714	0.04757
Lalb_04766	0.0369094	0.11812	0.14342	0.10635
Lalb_12103	0.0369318	0.04629	0.07389	0.0357
Lalb_05035	0.0369372	0.06103	0.09625	0.04897
Lalb_04808	0.0373735	0.01503	0.02701	0.01119
Lalb_02989	0.0380185	0.03925	0.0511	0.03353
Lalb_04051	0.0381361	0.06619	0.08579	0.05811
Lalb_02032	0.0381595	0.06473	0.08353	0.0561
Lalb_05410	0.0381935	0.06109	0.09326	0.04958
Lalb_13957	0.0386526	0.09673	0.14799	0.0713
Lalb_00684	0.0386757	0.07456	0.11601	0.05886
Lalb_10232	0.0398881	0.04478	0.07504	0.03831
Lalb_04571	0.0399915	0.05651	0.07934	0.04813
Lalb_02571	0.0400025	0.06639	0.11935	0.05341
Lalb_13139	0.0400541	0.06383	0.13381	0.05106
Lalb_03571	0.0403209	0.09361	0.11223	0.08428
Lalb_11126	0.0403831	0.06831	0.1014	0.05676
Lalb_10769	0.0403951	0.07821	0.09539	0.07085
Lalb_03675	0.0404072	0.02897	0.04347	0.01612
Lalb_04300	0.0411264	0.04043	0.06505	0.03566
Lalb_11941	0.0412033	0.05564	0.06894	0.04977
Lalb_11120	0.0415439	0.11244	0.15739	0.09235
Lalb_12714	0.0416942	0.01393	0.02793	0.01082
Lalb_12037	0.0417896	0.06006	0.0811	0.04886
Lalb_12763	0.0419514	0.04672	0.07002	0.04021
Lalb_04753	0.0420169	0.07203	0.0894	0.06334
Lalb_02068	0.0421008	0.05171	0.06873	0.04448
Lalb_00438	0.0426501	0.12168	0.19977	0.0977
Lalb_10096	0.0429062	0.07915	0.10075	0.044
Lalb_04549	0.0430495	0.03251	0.04987	0.02514
Lalb_02441	0.0435244	0.04277	0.05916	0.03595
Lalb_03709	0.0439461	0.04743	0.07185	0.00429
Lalb_12879	0.0440586	0.09371	0.12497	0.08083
Lalb_11796	0.0442254	0.02517	0.04082	0.01888
Lalb_07706	0.0443076	0.08448	0.10975	0.0715
Lalb_04532	0.0443357	0.06884	0.12013	0.05211
Lalb_13373	0.0443605	0.04598	0.07042	0.0397
Lalb_12186	0.0443709	0.14461	0.1789	0.12736
Lalb_02854	0.0443775	0.13277	0.20474	0.11206
Lalb_04276	0.0443848	0.0769	0.09135	0.01816
Lalb_02373	0.0443849	0.05925	0.13929	0.05126
Lalb_04166	0.0448678	0.00412	0.00861	0.00264
Lalb_05425	0.0449257	0.07167	0.10295	0.05958
Lalb_13796	0.0449652	0.05365	0.0699	0.04661
Lalb_11325	0.045254	0.08212	0.12282	0.06559
Lalb_06035	0.0452893	0.08363	0.09409	0.07975
Lalb_13041	0.0453888	0.03372	0.05317	0.02673
Lalb_03071	0.0457538	0.04828	0.08148	0.03405
Lalb_01679	0.0469743	0.05224	0.07387	0.04223
Lalb_11946	0.0471421	0.08987	0.15698	0.06971
Lalb_07307	0.0474599	0.05064	0.06762	0.04407
Lalb_03207	0.0474764	0.12933	0.20842	0.10227
Lalb_01788	0.0477221	0.02859	0.05025	0.02177
Lalb_07031	0.0477978	0.00224	0.01892	0.00132
Lalb_12716	0.0481754	0.07904	0.11098	0.0696
Lalb_13939	0.0481954	0.05255	0.0753	0.04273
Lalb_10673	0.0482034	0.10729	0.14842	0.09236
Lalb_01539	0.048503	0.01482	0.02144	0.01242
Lalb_11161	0.0485667	0.13467	0.16324	0.1216
Lalb_00434	0.048596	0.08066	0.11965	0.06955
Lalb_11008	0.0488367	0.09179	0.13273	0.07759
Lalb_02083	0.0490211	0.04881	0.06434	0.04323
Lalb_10085	0.0490999	0.02927	0.05826	0.02187
Lalb_08915	0.0495314	0.03811	0.06116	0.02917
Lalb_09303	0.0495821	0.06537	0.08713	0.05739
Lalb_12110	0.0496694	0.07205	0.10912	0.0595
Lalb_08298	0.0499394	0.05853	0.07706	0.05044
