# Supplementary material for: The draft genome of a socially polymorphic halictid bee, Lasioglossum albipes
Source: Genome Biol. 2013 Dec 20;14(12):R142. doi: 10.1186/gb-2013-14-12-r142 (PMC4062844; doi:10.1186/gb-2013-14-12-r142)
Supplement: Additional file 11 — Putatively lost genes in L. albipes lineage. Genes that appear to be lost in the L. albipes lineage are included in this table. The functions are derived from Swiss-Prot annotation database. Amel gene IDs represent the gene annotation symbol in the Apis mellifera genome assembly. [file gb-2013-14-12-r142-S11.xlsx]

## Sheet: S22 - GO Acc evol Lalb
GO ID	GO Term	Class	Level	FDR p-value	# genes
GO:0019752	carboxylic acid metabolic process	BP	6	1e-06	29
GO:0051649	establishment of localization in cell	BP	3	7e-06	28
GO:0006886	intracellular protein transport	BP	5	2.3e-05	23
GO:0046907	intracellular transport	BP	4	3.9e-05	25
GO:0019538	protein metabolic process	BP	4	0.000327	107
GO:0009987	cellular process	BP	2	0.000459	266
GO:0030163	protein catabolic process	BP	5	0.000995	15
GO:0015031	protein transport	BP	4	0.003543	26
GO:0009057	macromolecule catabolic process	BP	4	0.003854	17
GO:0006913	nucleocytoplasmic transport	BP	6	0.004633	10
GO:0016192	vesicle-mediated transport	BP	3	0.006895	14
GO:0044106	cellular amine metabolic process	BP	5	0.007373	19
GO:0044281	small molecule metabolic process	BP	3	0.009219	51
GO:0032787	monocarboxylic acid metabolic process	BP	7	0.009341	7
GO:0006520	cellular amino acid metabolic process	BP	5	0.013801	17
GO:0035556	intracellular signal transduction	BP	5	0.014245	29
GO:0006099	tricarboxylic acid cycle	BP	8	0.016713	5
GO:0006519	cellular amino acid and derivative metabolic process	BP	4	0.016713	19
GO:0044267	cellular protein metabolic process	BP	5	0.019001	78
GO:0009056	catabolic process	BP	3	0.022379	27
GO:0006457	protein folding	BP	6	0.023298	13
GO:0006810	transport	BP	3	0.035503	75
GO:0006897	endocytosis	BP	4	0.041787	3
GO:0046394	carboxylic acid biosynthetic process	BP	6	0.048723	7
GO:0051186	cofactor metabolic process	BP	4	0.048723	11
GO:0030117	membrane coat	CC	4	0.021567	7
GO:0032555	purine ribonucleotide binding	MF	5	0	105
GO:0017076	purine nucleotide binding	MF	4	1e-06	108
GO:0003924	GTPase activity	MF	8	2e-06	20
GO:0000166	nucleotide binding	MF	3	1.1e-05	121
GO:0017111	nucleoside-triphosphatase activity	MF	7	8e-05	52
GO:0003824	catalytic activity	MF	2	0.000171	247
GO:0005524	ATP binding	MF	7	0.000403	79
GO:0005525	GTP binding	MF	7	0.000464	26
GO:0001882	nucleoside binding	MF	3	0.00063	83
GO:0030554	adenyl nucleotide binding	MF	5	0.000862	82
GO:0016874	ligase activity	MF	3	0.002884	26
GO:0016879	ligase activity, forming carbon-nitrogen bonds	MF	4	0.003849	19
GO:0016836	hydro-lyase activity	MF	5	0.003864	6
GO:0004448	isocitrate dehydrogenase activity	MF	6	0.021856	3
GO:0008026	ATP-dependent helicase activity	MF	10	0.02557	12
GO:0051082	unfolded protein binding	MF	4	0.032229	10
GO:0016881	acid-amino acid ligase activity	MF	5	0.043672	13
GO:0016829	lyase activity	MF	3	0.043672	13
