# Supplementary material for: The draft genome of a socially polymorphic halictid bee, Lasioglossum albipes
Source: Genome Biol. 2013 Dec 20;14(12):R142. doi: 10.1186/gb-2013-14-12-r142 (PMC4062844; doi:10.1186/gb-2013-14-12-r142)
Supplement: Additional file 12 — IPR domains under-represented in L. albipes lineage. IPR domains under-represented in the L. albipes lineage are included in this table. Additional columns report the number of domains characterized in each species. Aech: A. echinatior, Amel: A. mellifera, Cflo: C. floridanus, Dmel: D. melanogaster, Hsal: H. saltator, Lalb: L. albipes, Nvit: N. vitripennis, Sinv: S. invicta. [file gb-2013-14-12-r142-S12.xlsx]

## Sheet: S23 - IPR Acc Evol Lalb
IPR ID	IPR Title	FDR p-value	# genes
IPR005225	Small GTP-binding protein	0.003466	16
IPR011989	Armadillo-like helical	0.059845	19
IPR013126	Heat shock protein 70	0.059845	4
IPR004179	Sec63 domain	0.059845	3
IPR023290	Sec63-domain	0.059845	3
IPR002219	Protein kinase C-like, phorbol ester/diacylglycerol binding	0.063866	8
IPR000795	Protein synthesis factor, GTP-binding	0.063866	6
IPR002041	Ran GTPase	0.063866	8
IPR001023	Heat shock protein Hsp70	0.063866	4
IPR016024	Armadillo-type fold	0.094935	23
IPR004160	Translation elongation factor EFTu/EF1A, C-terminal	0.094935	4
IPR001804	Isocitrate/isopropylmalate dehydrogenase	0.094935	3
