# Supplementary material for: The draft genome of a socially polymorphic halictid bee, Lasioglossum albipes
Source: Genome Biol. 2013 Dec 20;14(12):R142. doi: 10.1186/gb-2013-14-12-r142 (PMC4062844; doi:10.1186/gb-2013-14-12-r142)
Supplement: Additional file 14 — Putative DNMT homologs in L. albipes. Putative DNMT homologs in L. albipes were identified using a BLASTP search against human, chicken, Nasonia, and honey bee (A. mellifera). L. albipes gene IDs, the target ID, and the E-values are included in this table. [file gb-2013-14-12-r142-S14.xlsx]

## Sheet: S25 - Individual resequencing
Gene ID	Length	Ka	Ks	Ka/Ks	FDR	Best BLAST Hit		E-value
						Accession Number	Gene description
Lalb_09963	4518	0.0124334	0.0047311	2.62802	0.058426	XP_003485022.1	PREDICTED: bridging integrator 3 homolog	2e-139
Lalb_05734	1857	0.0253097	0.00746645	3.38979	0.0590469	XP_003488267.1	PREDICTED: RCC1 and BTB domain-containing protein 1-like	4e-118
Lalb_07511	5559	0.0183339	0.0098765	1.85631	0.0829775	XP_003400336.1	PREDICTED: receptor-type tyrosine-protein phosphatase delta-like	0
Lalb_14702	414	0.0542788	0.000824896	65.8008	0.0844549	NP_001229922.1	odorant receptor 170	6e-33
Lalb_00725	828	0.0258265	0.00317961	8.12252	0.084647	NP_001166863.1	apidermin 3 precursor	3e-42
Lalb_04885	3786	0.00987986	0.00273109	3.61755	0.0898392	XP_003707770.1	neprilysin-1-like	0
