# Supplementary material for: The draft genome of a socially polymorphic halictid bee, Lasioglossum albipes
Source: Genome Biol. 2013 Dec 20;14(12):R142. doi: 10.1186/gb-2013-14-12-r142 (PMC4062844; doi:10.1186/gb-2013-14-12-r142)
Supplement: Additional file 22 — GO enrichment of genes undergoing accelerated evolution in L. albipes. Results of Gene Ontology analyses for genes experiencing accelerated evolution in L. albipes. BP: biological process, CC: cellular component, MF: molecular function. [file gb-2013-14-12-r142-S22.xlsx]

## Sheet: S8 - GO Lalb genes
GO ID	GO Term	Class	Level	P-value	#gene
GO:0007229	integrin-mediated signaling pathway	BP	5	0.008695	5
GO:0007160	cell-matrix adhesion	BP	5	0.016067	5
GO:0008305	integrin complex	CC	5	0.022157	5
GO:0050909	sensory perception of taste	BP	7	0.024406	5
GO:0019028	viral capsid	CC	3	0.028886	3
