# Supplementary material for: The draft genome of a socially polymorphic halictid bee, Lasioglossum albipes
Source: Genome Biol. 2013 Dec 20;14(12):R142. doi: 10.1186/gb-2013-14-12-r142 (PMC4062844; doi:10.1186/gb-2013-14-12-r142)
Supplement: Additional file 23 — IPR enrichment of genes experiencing accelerated evolution in L. albipes. IPR enrichment analysis results with IPR IDs and titles for genes experiences accelerated evolution in L. albipes relative to other tested lineages. [file gb-2013-14-12-r142-S23.xlsx]

## Sheet: S9 - IPR Lalb genes
IPR ID	IPR Title	p-value	# genes
IPR018272	PRANC domain	0	11
IPR006578	MADF domain	0	19
IPR002110	Ankyrin repeat	0	20
IPR020683	Ankyrin repeat-containing domain	0	20
IPR004210	BESS motif	4.9e-05	7
IPR003034	DNA-binding SAP	0.003895	7
IPR015812	Integrin beta subunit	0.00453	5
IPR000749	ATP:guanido phosphotransferase	0.006542	4
IPR022414	ATP:guanido phosphotransferase, catalytic domain	0.006542	4
IPR013604	7TM chemoreceptor	0.022461	5
IPR005135	Endonuclease/exonuclease/phosphatase	0.02815	8
