# Supplementary material for: The draft genome of a socially polymorphic halictid bee, Lasioglossum albipes
Source: Genome Biol. 2013 Dec 20;14(12):R142. doi: 10.1186/gb-2013-14-12-r142 (PMC4062844; doi:10.1186/gb-2013-14-12-r142)
Supplement: Additional file 24 — KEGG pathway enrichment genes undergoing accelerated evolution in L. albipes. KEGG analysis revealed several pathways associated with genes experiencing accelerated evolution in the L. albipes lineage. MapID and Map Title are specified according to the KEGG database. [file gb-2013-14-12-r142-S24.xlsx]

## Sheet: S10 - IPR over Lalb
ID	Description	Lalb	Amel	Hsal	Cflo	Sinv	Aech	Nvit	Dmel
IPR005135	Endonuclease/exonuclease/phosphatase	44	9	85	50	36	14	293	12
IPR006578	MADF domain	42	9	31	34	36	12	35	47
IPR002213	UDP-glucuronosyl/UDP-glucosyltransferase	30	12	28	23	22	14	22	34
IPR006612	Zinc finger, C2CH-type	27	9	42	42	44	27	34	10
IPR000794	Beta-ketoacyl synthase	25	2	24	47	126	9	8	4
IPR002156	Ribonuclease H domain	25	4	14	16	12	8	77	1
IPR017933	Glutathione S-transferase/chloride channel, C-terminal	24	11	16	15	13	20	23	40
IPR003034	DNA-binding SAP	23	7	15	9	15	8	9	6
IPR011335	Restriction endonuclease, type II-like	21	4	5	3	6	3	24	4
IPR001370	Baculoviral inhibition of apoptosis protein repeat	18	5	7	7	6	6	15	4
IPR016038	Thiolase-like, subgroup	18	8	21	28	65	13	14	11
IPR016039	Thiolase-like	18	8	21	26	60	13	14	11
IPR015876	Fatty acid desaturase, type 1, core	17	8	15	12	8	11	16	7
IPR001584	Integrase, catalytic core	14	2	11	19	10	3	363	2
IPR009081	Acyl carrier protein-like	14	5	14	15	27	8	6	6
IPR004210	BESS motif	13	6	5	6	6	5	9	22
IPR006163	Phosphopantetheine-binding	12	4	11	14	22	7	6	6
IPR020842	Polyketide synthase/Fatty acid synthase, KR	12	1	2	3	19	13	9	4
IPR002656	Acyltransferase 3	11	5	9	7	7	7	13	19
IPR013790	Dwarfin	11	4	5	5	6	6	5	4
IPR015812	Integrin beta subunit	11	3	3	2	7	2	5	2
IPR013968	Polyketide synthase, KR	10	2	8	8	17	5	5	2
IPR014030	Beta-ketoacyl synthase, N-terminal	10	3	15	19	37	6	8	4
IPR000164	Histone H3	9	4	6	8	2	6	19	26
IPR005818	Histone H1/H5	9	3	3	4	6	5	14	25
IPR010285	DNA helicase PIF1, ATP-dependent	9	1	4	12	34	1	34	1
IPR013621	Ion transport N-terminal	9	3	4	4	5	3	4	1
IPR020552	Inositol monophosphatase, Lithium-sensitive	9	2	3	4	2	3	1	6
IPR020806	Polyketide synthase, phosphopantetheine-binding	9	1	1	1	10	2	3	1
IPR020841	Polyketide synthase, beta-ketoacyl synthase domain	9	2	2	3	28	6	8	2
IPR001031	Thioesterase	8	3	8	7	12	3	3	3
IPR004875	DDE superfamily endonuclease, CENP-B-like	8	1	63	41	15	5	23	1
IPR014031	Beta-ketoacyl synthase, C-terminal	8	3	12	15	28	6	8	4
IPR000749	ATP:guanido phosphotransferase	7	3	2	2	4	2	1	4
IPR002369	Integrin beta subunit, N-terminal	7	3	3	2	5	2	5	2
IPR004123	mRNA splicing factor, thioredoxin-like U5 snRNP	7	1	1	1	1	1	2	1
IPR022414	ATP:guanido phosphotransferase, catalytic domain	7	3	2	2	4	2	1	4
IPR000358	Ribonucleotide reductase	6	1	27	4	1	3	94	1
IPR009083	Transcription factor IIA, helical	6	2	2	2	1	2	2	3
IPR009088	Transcription factor IIA, beta-barrel	6	2	2	2	1	2	3	3
IPR011044	Quinoprotein amine dehydrogenase, beta chain-like	6	1	1	3	4	1	4	3
IPR021109	Peptidase aspartic	6	2	11	74	12	12	95	14
IPR000072	Platelet-derived growth factor (PDGF)	5	2	4	5	2	3	2	3
IPR001227	Acyl transferase domain	5	2	9	13	34	6	7	4
IPR003194	Transcription initiation factor IIA, gamma subunit	5	1	1	1	1	1	2	2
IPR005027	Glycosyl transferase, family 43	5	2	2	2	2	2	2	3
IPR011060	Ribulose-phosphate binding barrel	5	2	3	3	4	2	2	3
IPR013507	DNA mismatch repair protein, C-terminal	5	2	2	3	4	3	4	2
IPR015482	Syntrophin	5	2	4	5	4	5	2	2
IPR015871	Transcription initiation factor IIA, gamma subunit, C-terminal	5	1	1	1	1	1	2	2
IPR015872	Transcription initiation factor IIA, gamma subunit, N-terminal	5	1	1	1	1	1	2	2
IPR016036	Malonyl-CoA ACP transacylase, ACP-binding	5	2	3	4	12	5	6	4
IPR020801	Polyketide synthase, acyl transferase domain	5	2	2	1	22	6	7	2
IPR000305	Excinuclease ABC, C subunit, N-terminal	4	1	1	70	1	1	1	1
IPR000971	Globin, subset	4	1	2	2	2	2	1	2
IPR001114	Adenylosuccinate synthetase	4	1	1	1	1	1	1	1
IPR005172	Tesmin/TSO1-like, CXC	4	1	1	1	1	1	1	2
IPR005819	Histone H5	4	1	6	2	2	2	11	23
IPR009050	Globin-like	4	1	2	3	2	2	1	3
IPR009292	Protein of unknown function DUF947	4	1	1	1	1	1	1	1
IPR000788	Ribonucleotide reductase large subunit, C-terminal	3	1	2	2	2	2	1	1
IPR000922	D-galactoside/L-rhamnose binding SUEL lectin domain	3	1	1	2	2	1	2	2
IPR001033	Alpha-catenin	3	1	2	2	1	2	1	1
IPR001176	1-aminocyclopropane-1-carboxylate synthase	3	1	2	1	2	3	9	2
IPR001193	Peptidase M50, mammalian sterol-regulatory element binding protein	3	1	1	1	1	1	1	1
IPR001537	tRNA/rRNA methyltransferase, SpoU	3	1	2	2	1	2	2	2
IPR001754	Orotidine 5'-phosphate decarboxylase domain	3	1	1	1	2	1	1	1
IPR002082	Aspartate carbamoyltransferase, eukaryotic	3	1	1	1	1	1	1	1
IPR002433	Ornithine decarboxylase	3	1	5	3	4	3	4	2
IPR002674	Ribosomal protein L37ae	3	1	1	1	1	1	1	1
IPR003492	Batten's disease protein Cln3	3	1	1	1	1	1	1	1
IPR005480	Carbamoyl-phosphate synthetase, large subunit, oligomerisation	3	1	1	1	1	1	1	1
IPR005483	Carbamoyl-phosphate synthase, large subunit, CPS-domain	3	1	1	1	1	1	1	1
IPR005627	CutC	3	1	1	1	1	1	1	1
IPR005722	ATPase, F1 complex, beta subunit	3	1	1	1	1	2	1	2
IPR006141	Intein splice site	3	1	1	1	3	1	3	1
IPR006384	Pyridoxal phosphate phosphatase-related	3	1	1	1	1	1	1	2
IPR006789	ARP2/3 complex 16kDa subunit (p16-Arc)	3	1	2	1	1	1	1	1
IPR008915	Peptidase M50	3	1	1	1	1	1	1	1
IPR009027	Ribosomal protein L9/RNase H1, N-terminal	3	1	1	2	2	3	2	2
IPR009288	AIG2-like	3	1	2	2	1	2	3	2
IPR010097	Malate dehydrogenase, type 1	3	1	2	1	2	1	3	3
IPR012313	Zinc finger, FCS-type	3	1	2	2	2	2	2	4
IPR012973	NOG, C-terminal	3	1	1	1	1	1	1	1
IPR013579	FAST kinase-like protein, subdomain 2	3	1	1	2	2	1	4	2
IPR014816	tRNA methyltransferase complex GCD14 subunit	3	1	1	1	1	1	1	1
IPR015946	K homology domain-like, alpha/beta	3	1	3	3	3	3	3	3
IPR016017	GDNF/GAS1	3	1	1	1	2	1	2	2
IPR020588	DNA recombination/repair protein RecA/RadB, ATP-binding domain	3	1	3	3	3	4	2	4
IPR021827	Protein of unknown function DUF3414	3	1	1	1	1	1	1	1
IPR022644	Orn/DAP/Arg decarboxylase 2, N-terminal	3	1	5	3	4	3	4	2
IPR023610	Phosphatidylinositol-4-phosphate 5-kinase	3	1	1	2	1	2	3	3
