# Supplementary material for: The draft genome of a socially polymorphic halictid bee, Lasioglossum albipes
Source: Genome Biol. 2013 Dec 20;14(12):R142. doi: 10.1186/gb-2013-14-12-r142 (PMC4062844; doi:10.1186/gb-2013-14-12-r142)
Supplement: Additional file 25 — Individual resequencing. Ka/Ks calculations using genome sequences for a solitary and social female identified six genes that appear to be experiencing positive selection between social forms (FDR <0.1). These genes, the length of the coding sequence, synonymous (Ks) and non-synonymous (Ka) substitutions, and their ratio (Ka/Ks) are summarized in this table. [file gb-2013-14-12-r142-S25.xlsx]

## Sheet: S11 - lost genes
Amel gene IDs	Putative gene function
GB19483-PA	Ubiquitin carboxyl-terminal hydrolase CYLD
GB16009-PA	Solute carrier family 35 member F1
GB17861-PA	Mitochondrial inner membrane protein COX18
GB20149-PA	RING finger protein 126
GB11155-PA	NHL repeat-containing protein 2
GB10531-PA	40S ribosomal protein S12, mitochondrial
GB17127-PA	Tyrosine-protein kinase transmembrane receptor ROR1
GB14917-PA	Probable RNA 2'-phosphotransferase
GB13512-PA	Transmembrane protein 70 homolog, mitochondrial
GB14883-PA	Serine protease gd
GB19320-PA	Protein APCDD1
GB16700-PA	U7 snRNA-associated Sm-like protein LSm11
GB14408-PA	Sex determination protein fruitless
GB11786-PA	Hsc70-interacting protein
GB11262-PA	Epsilon-sarcoglycan
GB11715-PA	Cuticle protein 10.9
GB20066-PA	Heterogeneous nuclear ribonucleoprotein F
GB30080-PA	Plexin domain-containing protein 2
GB14676-PA	Cytochrome b-c1 complex subunit 9
GB13775-PA	Xenotropic and polytropic retrovirus receptor 1 homolog
GB16339-PA	Unknown function
GB17355-PA	Unknown function
GB19071-PB	Unknown function
GB15380-PA	Unknown function
GB12679-PA	Unknown function
GB13541-PA	Unknown function
GB10666-PA	Unknown function
GB12749-PA	Unknown function
GB30491-PA	Unknown function
GB14987-PA	Unknown function
